# Supplementary material for: Plasma protein expression differs between colorectal cancer patients depending on primary tumor location
Source: Cancer Med. 2020 May 26;9(14):5221–34. doi: 10.1002/cam4.3178 (PMC7367633; doi:10.1002/cam4.3178)
Supplement: Supplementary file 2 — Table S1 [file CAM4-9-5221-s002.xlsx]

## Sheet: Supplementary Table S1
Patient #	Gender	Age	Stage	Location	Survival (years after operation)	Cause of death or alive	Notes
1	M	74	II	right colon	1.5	CRC
2	M	58	II	right colon	17	alive		Supplementary Table S1 – Information about the colorectal cancer patients included in this study. The table shows patients’ gender, age at operation, tumor stage and location, survival, and cause of death.
3	F	67	II	right colon	16.9	alive
4	F	71	II	right colon	16.8	alive
5	F	60	II	right colon	16.3	alive
6	M	61	II	right colon	16.1	alive
7	F	73	II	right colon	16	alive
8	F	43	II	right colon	16.4	alive
9	F	86	II	right colon	12.9	alive
10	F	73	II	right colon	10.6	alive
11	M	72	II	right colon	3.4	CRC
12	F	52	III	right colon	2.6	CRC
13	F	55	III	right colon	2.2	CRC
14	F	54	III	right colon	5.1	CRC
15	F	83	III	right colon	5.6	CRC
16	M	84	III	right colon	0.5	Other cause of death
17	M	69	III	right colon	1.5	CRC
18	F	46	III	right colon	16.9	alive
19	M	69	III	right colon	16.7	alive
20	F	81	III	right colon	3.8	Other cause of death
21	M	74	III	right colon	2.3	CRC
22	M	70	III	right colon	0.3	Other cause of death
23	M	54	III	right colon	2.9	CRC
24	F	88	III	right colon	2.7	Other cause of death
25	M	59	III	right colon	11.4	alive
26	M	71	III	right colon	9.4	alive
27	F	75	III	right colon	8.1	alive
28	F	81	II	left colon	2.6	CRC
29	F	67	II	left colon	17.4	alive
30	M	58	II	left colon	17.2	alive
31	F	64	II	left colon	16.2	alive
32	M	80	II	left colon	6.4	CRC
33	M	64	II	left colon	14.4	alive
34	F	60	II	left colon	9.7	CRC
35	M	64	II	left colon	13.3	alive
36	F	70	II	left colon	16.7	alive
37	M	72	II	left colon	13.5	alive
38	F	77	III	left colon	4.8	CRC
39	M	69	III	left colon	4.2	CRC
40	M	52	III	left colon	3.4	CRC
41	F	84	III	left colon	1.4	CRC
42	F	68	III	left colon	2.2	CRC
43	M	67	III	left colon	9.5	CRC
44	F	46	III	left colon	16.3	alive
45	F	41	III	left colon	15.8	alive
46	F	53	III	left colon	15.6	alive
47	M	53	III	left colon	15.4	alive
48	M	66	III	left colon	6	CRC
49	F	49	III	left colon	18	alive
50	F	60	III	left colon	14	alive
51	F	40	III	left colon	13.2	alive
52	F	61	III	left colon	13.3	alive
53	M	68	III	left colon	4.3	Other cause of death
54	F	84	II	rectum	1	CRC
55	M	75	II	rectum	0.2	Other cause of death
56	F	82	II	rectum	2.7	CRC
57	M	59	II	rectum	3.6	CRC
58	F	73	II	rectum	18.2	alive	Excluded
59	F	60	II	rectum	17.3	alive
60	M	53	II	rectum	17.6	alive
61	F	49	II	rectum	15.7	alive
62	F	58	II	rectum	15.2	alive
63	F	54	II	rectum	9	alive
64	M	65	II	rectum	8.1	alive
65	M	72	II	rectum	12.2	alive
66	F	53	II	rectum	13.7	alive
67	M	77	II	rectum	13.3	alive
68	M	84	III	rectum	1.1	CRC
69	F	83	III	rectum	4.1	CRC
70	F	53	III	rectum	4.8	CRC
71	M	65	III	rectum	3.5	CRC
72	M	68	III	rectum	3.9	CRC
73	F	59	III	rectum	4.7	CRC
74	F	82	III	rectum	1.8	CRC
75	F	53	III	rectum	17.7	alive
76	M	49	III	rectum	16.6	alive
77	F	71	III	rectum	16.7	alive
78	M	61	III	rectum	15.4	alive
79	M	67	III	rectum	6.2	CRC
80	F	69	III	rectum	9.5	alive
81	M	48	III	rectum	14.2	alive
82	F	67	III	rectum	7	CRC
83	F	32	III	rectum	13.7	alive
84	M	64	III	rectum	13.4	alive
