# Supplementary material for: Plasma protein expression differs between colorectal cancer patients depending on primary tumor location
Source: Cancer Med. 2020 May 26;9(14):5221–34. doi: 10.1002/cam4.3178 (PMC7367633; doi:10.1002/cam4.3178)
Supplement: Supplementary file 3 — Table S2 [file CAM4-9-5221-s003.xlsx]

## Sheet: Supplementary Table S2
Accession	Peptide count	Unique peptides	Confidence score	Protein name	Gene name
Q92496	6	2	35.6338	Complement factor H-related protein 4	CFHR4
Q03591	15	2	131.59	Complement factor H-related protein 1	CFHR1
P55285	3	2	17.7723	Cadherin-6	CDH6
P08779;P02533	3	2	15.4726	Keratin_ type I cyt keletal 16	KRT16				Supplementary Table S2 – The 224 proteins quantified with two or more unique peptides. Accession, peptide count, unique peptides, confidence score, protein name, and gene name are given in the table.
O60437	5	2	26.3474	Periplakin	PPL
A0ZSE6	3	2	8.5808	Cell cycle control protein 50C	TMEM30CP
P35527	6	5	28.6738	Keratin_ type I cyt keletal 9	KRT9
P59047	4	3	21.7636	NACHT_ LRR and PYD domains-containing protein 5	NLRP5
P13645;Q7Z3Y7;Q7Z3Y8;Q7Z3Y9;Q7Z3Z0	6	5	36.0366	Keratin_ type I cyt keletal 10	KRT10
Q92698	3	2	16.4696	DNA repair and recombination protein RAD54-like	RAD54L
P0DJI8	19	9	130.555	Serum amyloid A-1 protein	SAA1
P04264	7	2	39.0292	Keratin_ type II cyt keletal 1	KRT1
Q9Y6X9	5	3	27.0718	MORC family CW-type zinc finger protein 2	MORC2
P00746	3	2	12.0111	Complement factor D	CFD
Q86UX7	7	2	37.3379	Fermitin family homolog 3	FERMT3
Q8IZU8	4	2	25.4689	Dermatan-sulfate epimerase-like protein	DSEL
P32456	9	2	53.7199	Guanylate-binding protein 2	GBP2
Q96PZ0	3	2	20.9594	Pseudouridylate synthase 7 homolog	PUS7
G9CGD6;Q8WWN9;Q96H79	4	2	19.4325	CNK3/IPCEF1 fusion protein	CNK3/IPCEF1
H3BMM5	3	2	13.7361	Uncharacterized protein
Q15166	6	2	62.1348	Serum paraoxonase/lactonase 3	PON3
Q01432	3	2	14.4868	AMP deaminase 3	AMPD3
O00219	2	2	5.4092	Hyaluronan synthase 3	HAS3
Q9ULC5	5	3	23.0194	Long-chain-fatty-acid--CoA ligase 5	ACSL5
P07737	5	4	30.7461	Profilin-1	PFN1
Q8N841	6	2	26.8755	Tubulin polyglutamylase TTLL6	TTLL6
P0DJI9	11	2	102.984	Serum amyloid A-2 protein	SAA2
Q9P2E3	9	2	55.7965	NFX1-type zinc finger-containing protein 1	ZNFX1
P0C0L5	163	2	1938.05	Complement C4-B	C4B
P11177	4	2	17.2519	Pyruvate dehydrogenase E1 component subunit beta_ mitochondrial	PDHB
Q9NR63	4	2	25.7947	Cytochrome P450 26B1	CYP26B1
Q5TZA2;Q96RG2;P0C5J1;Q8N7N1	7	3	30.1258	Rootletin	CROCC
Q5JYT7;Q96HE7	5	2	24.2631	Uncharacterized protein KIAA1755	KIAA1755
Q9UIF8	4	2	19.5275	Bromodomain adjacent to zinc finger domain protein 2B	BAZ2B
Q13474	5	2	24.8127	Dystrophin-related protein 2	DRP2
Q9H0R5	3	2	15.1626	Guanylate-binding protein 3	GBP3
B1AJZ9	10	3	49.0439	Forkhead-associated domain-containing protein 1	FHAD1
O95996	10	4	54.4347	Adenomatous polyp is coli protein 2	APC2
Q92777	5	3	27.1092	Synapsin-2	SYN2
Q9Y4B5	4	2	19.0706	Microtubule cr s-linking factor 1	MTCL1
P02656	26	22	148.204	Apolipoprotein C-III	APOC3
P0C0L4	254	81	1897.93	Complement C4-A	C4A
P48740	9	2	54.0123	Mannan-binding lectin serine protease 1	MASP1
H7BZ55	9	6	52.9472	Putative ciliary rootlet coiled-coil protein 2	CROCC2
Q8IWC1	7	3	39.6792	MAP7 domain-containing protein 3	MAP7D3
P61626	5	4	24.01	Lysozyme C	LYZ
Q9UPU9	6	2	32.8894	Protein Smaug homolog 1	SAMD4A
P27918	9	8	57.4193	Properdin	CFP
Q12805	9	8	51.6884	EGF-containing fibulin-like extracellular matrix protein 1	EFEMP1
O60870	5	2	22.619	DNA/RNA-binding protein KIN17	KIN
Q96G01	8	4	39.9721	Protein bicaudal D homolog 1	BICD1
P32856	4	3	22.4889	Syntaxin-2	STX2
Q9UIC8	2	2	9.3361	Leucine carboxyl methyltransferase 1	LCMT1
Q6UB98	6	2	36.5713	Ankyrin repeat domain-containing protein 12	ANKRD12
Q6IEE8	4	2	22.5335	Schlafen family member 12-like	SLFN12L
Q7Z3Z4	6	3	29.4066	Piwi-like protein 4	PIWIL4
P06276	7	6	37.1394	Cholinesterase	BCHE
Q3V6T2	15	6	70.1168	Girdin	CCDC88A
P68871;P69891;P69892	15	8	119.198	Hemoglobin subunit beta	HBB
P43220	3	2	15.1217	Glucagon-like peptide 1 receptor	GLP1R
P55056	11	5	68.5636	Apolipoprotein C-IV	APOC4
Q7Z4L5	8	5	43.4943	Tetratricopeptide repeat protein 21B	TTC21B
P68032;P62736;P68133;P63267	21	3	208.12	Actin_ alpha cardiac muscle 1	ACTC1
P25311	17	14	103.162	Zinc-alpha-2-glycoprotein	AZGP1
P43251	11	7	75.584	Biotinidase	BTD
P36980	9	5	48.0495	Complement factor H-related protein 2	CFHR2
Q9BXR6	3	2	19.9185	Complement factor H-related protein 5	CFHR5
Q6UXB8	3	2	15.0375	Peptidase inhibitor 16	PI16
O43166	6	2	31.6595	Signal-induced proliferation-associated 1-like protein 1	SIPA1L1
P18428	7	5	39.1454	Lipopolysaccharide-binding protein	LBP
P42336	13	7	66.7218	Ph phatidylin itol 4_5-bisph phate 3-kinase catalytic subunit alpha isoform	PIK3CA
P69905	9	6	73.4951	Hemoglobin subunit alpha	HBA1
A0A096LPE2;P35542;Q09328	25	16	202.025	SAA2-SAA4 readthrough	SAA2-SAA4
P22792	21	17	188.259	Carboxypeptidase N subunit 2	CPN2
Q8TBZ2	5	2	26.9209	MYCBP-associated protein	MYCBPAP
P02776;P10720	4	4	35.823	Platelet factor 4	PF4
Q3KQU3	13	3	71.9929	MAP7 domain-containing protein 1	MAP7D1
P20742	29	10	229.78	Pregnancy zone protein	PZP
P00739	28	5	425.625	Haptoglobin-related protein	HPR
P05455	5	3	28.8647	Lupus La protein	SSB
Q12929	11	7	47.9742	Epidermal growth factor receptor kinase substrate 8	EPS8
Q6IPM2	4	3	14.9345	IQ domain-containing protein E	IQCE
H0YJW9	15	4	87.7246	Uncharacterized protein (Fragment)
Q14520	24	18	158.465	Hyaluronan-binding protein 2	HABP2
P27169	34	26	282.768	Serum paraoxonase/arylesterase 1	PON1
P06396	81	64	614.953	Gelsolin	GSN
P04070	6	4	29.1684	Vitamin K-dependent protein C	PROC
P05546	62	51	493.709	Heparin cofactor 2	SERPIND1
Q8IY22;P01210;P53677	5	2	24.6943	C-Maf-inducing protein	CMIP
P54756	4	2	19.4114	Ephrin type-A receptor 5	EPHA5
Q2M1P5	13	4	67.5329	Kinesin-like protein KIF7	KIF7
P15169	18	12	108.516	Carboxypeptidase N catalytic chain	CPN1
P08603	117	97	914.442	Complement factor H	CFH
P04196	64	58	333.407	Histidine-rich glycoprotein	HRG
P08697	45	39	388.925	Alpha-2-antiplasmin	SERPINF2
P01024;P05198;P0C7N8;P53794;Q2KHR3;Q3SXM5;Q5T200;Q8N3E9;Q8NBP0;Q8TE49;Q9BW04;Q9H974	606	527	3526.85	Complement C3	C3
Q8N4C6	12	4	54.4168	Ninein	NIN
A6NMZ7;P51570;Q13158;Q6NT55	5	2	24.3272	Collagen alpha-6(VI) chain	COL6A6
K7ER74;P02655	21	12	167.01	APOC4-APOC2 readthrough (NMD candidate)	APOC4-APOC2
P05090	20	18	154.276	Apolipoprotein D	APOD
P01034	6	5	39.1867	Cystatin-C	CST3
O75038	5	3	20.9432	1-ph phatidylin itol 4_5-bisph phate ph phodiesterase eta-2	PLCH2
P20851	15	13	104.571	C4b-binding protein beta chain	C4BPB
P48736	14	7	69.3774	Ph phatidylin itol 4_5-bisph phate 3-kinase catalytic subunit gamma isoform	PIK3CG
Q96IY4	15	9	120.292	Carboxypeptidase B2	CPB2
P08294	3	2	19.5781	Extracellular superoxide dismutase [Cu-Zn]	SOD3
Q96L93	10	2	58.8876	Kinesin-like protein KIF16B	KIF16B
P02649	49	43	444.021	Apolipoprotein E	APOE
Q9Y4C1	4	3	21.016	Lysine-specific demethylase 3A	KDM3A
P02746	22	20	141.695	Complement C1q subcomponent subunit B	C1QB
Q92954	7	6	44.2769	Proteoglycan 4	PRG4
Q9UK55	22	13	125.821	Protein Z-dependent protease inhibitor	SERPINA10
O75636	8	4	61.1575	Ficolin-3	FCN3
P02753	36	32	268.274	Retinol-binding protein 4	RBP4
P02743	3	3	15.1809	Serum amyloid P-component	APCS
P13688	2	2	4.7499	Carcinoembryonic antigen-related cell adhesion molecule 1	CEACAM1
P04003	47	42	443.834	C4b-binding protein alpha chain	C4BPA
P00742	29	19	176.11	Coagulation factor X	F10
P80108	21	13	121.763	Ph phatidylin itol-glycan-specific ph pholipase D	GPLD1
P02654;Q9H223	22	20	118.435	Apolipoprotein C-I	APOC1
P00747;Q02325;Q15195;P57058;Q9HC62	136	117	926.084	Plasminogen	PLG
O75882	16	12	98.8761	Attractin	ATRN
P46459	5	5	27.1335	Vesicle-fusing ATPase	NSF
Q04756	11	9	62.8882	Hepatocyte growth factor activator	HGFAC
O43866	7	5	38.0835	CD5 antigen-like	CD5L
Q6ZN16	5	2	17.7189	Mitogen-activated protein kinase kinase kinase 15	MAP3K15
P01031	107	83	799.802	Complement C5	C5
P10909	62	51	454.119	Clusterin	CLU
P01344	7	4	27.5203	Insulin-like growth factor II	IGF2
P02766	22	19	214.444	Transthyretin	TTR
Q1X8D7;P09661	9	5	37.6257	Leucine-rich repeat-containing protein 36	LRRC36
P10643	39	35	304.521	Complement component C7	C7
P05543	17	11	109.512	Thyroxine-binding globulin	SERPINA7
P12544	2	2	8.8205	Granzyme A	GZMA
Q14244;Q6UVJ0	14	6	95.5799	Ensconsin	MAP7
P49908	9	6	42.0605	Selenoprotein P	SELENOP
P19823	138	125	938.54	Inter-alpha-trypsin inhibitor heavy chain H2	ITIH2
Q96KN2	19	15	127.96	Beta-Ala-His dipeptidase	CNDP1
P01011	73	64	545.178	Alpha-1-antichymotrypsin	SERPINA3
P43652	88	77	663.951	Afamin	AFM
O95522	3	2	14.6619	PRAME family member 12	PRAMEF12
Q13976	16	6	70.7606	cGMP-dependent protein kinase 1	PRKG1
P00740	13	10	71.8271	Coagulation factor IX	F9
Q8IV77	3	2	14.3995	Cyclic nucleotide-gated cation channel alpha-4	CNGA4
P01019	38	33	309.336	Angiotensinogen	AGT
O00750;Q8NI17	17	7	84.9242	Ph phatidylin itol 4-ph phate 3-kinase C2 domain-containing subunit beta	PIK3C2B
P03952	52	40	371.43	Plasma kallikrein	KLKB1
P11226	5	3	30.279	Mann e-binding protein C	MBL2
P00748	12	9	74.246	Coagulation factor XII	F12
P05156;Q5SWL8	63	54	485.668	Complement factor I	CFI
Q96ET8;Q9NYZ1	4	3	14.7828	Golgi apparatus membrane protein TVP23 homolog C	TVP23C
P05452	21	17	176.313	Tetranectin	CLEC3B
P09429	5	2	29.4706	High mobility group protein B1	HMGB1
P07225	42	36	288.736	Vitamin K-dependent protein S	PROS1
P04278	8	7	57.4317	Sex hormone-binding globulin	SHBG
P38919	5	2	27.0021	Eukaryotic initiation factor 4A-III	EIF4A3
P01008	109	92	754.562	Antithrombin-III	SERPINC1
P00734	120	95	741.777	Prothrombin	F2
P06727	129	111	863.555	Apolipoprotein A-IV	APOA4
Q16610	17	14	108.669	Extracellular matrix protein 1	ECM1
Q562R1	12	4	95.6061	Beta-actin-like protein 2	ACTBL2
Q9P2J5	4	2	21.2342	Leucine--tRNA ligase_ cytoplasmic	LARS
P00450;Q96CS3;Q96L14;Q99551;Q9BRC7	261	238	1591.48	Ceruloplasmin	CP
Q7Z7B0	9	3	56.1547	Filamin-A-interacting protein 1	FILIP1
Q8TE85	6	3	28.7347	Grainyhead-like protein 3 homolog	GRHL3
P04180	7	6	37.8402	Ph phatidylcholine-sterol acyltransferase	LCAT
P07996	6	4	30.2342	Thromb pondin-1	THBS1
P01042	89	82	598.081	Kininogen-1	KNG1
P05155	112	97	661.629	Plasma protease C1 inhibitor	SERPING1
P22352	17	10	139.844	Glutathione peroxidase 3	GPX3
P35858;Q2M5E4	34	28	275.025	Insulin-like growth factor-binding protein complex acid labile subunit	IGFALS
P08571	7	5	62.2423	Monocyte differentiation antigen CD14	CD14
P60709;P63261	39	19	295.742	Actin_ cytoplasmic 1	ACTB
Q05655	6	4	26.4857	Protein kinase C delta type	PRKCD
Q15293	5	3	27.821	Reticulocalbin-1	RCN1
P02745	6	5	33.7956	Complement C1q subcomponent subunit A	C1QA
O95568	8	3	32.4276	Histidine protein methyltransferase 1 homolog	METTL18
P23142	3	3	15.2214	Fibulin-1	FBLN1
P02750;Q12901;Q9GZR7;Q9H2Y7	55	43	389.616	Leucine-rich alpha-2-glycoprotein	LRG1
P26927	7	7	39.392	Hepatocyte growth factor-like protein	MST1
P09871	54	47	387.69	Complement C1s subcomponent	C1S
Q13790	3	2	17.4501	Apolipoprotein F	APOF
A5A3E0;Q6S8J3;P0CG39;Q9BYX7;E7EQ34;O14653	52	14	289.676	POTE ankyrin domain family member F	POTEF
P13671	48	35	411.843	Complement component C6	C6
Q9ULV0	12	7	63.191	Unconventional my in-Vb	MYO5B
P29622	25	18	140.636	Kallistatin	SERPINA4
O14791	8	5	44.7163	Apolipoprotein L1	APOL1
Q08380	12	10	60.949	Galectin-3-binding protein	LGALS3BP
P04083	17	8	99.2797	Annexin A1	ANXA1
P00915	6	6	30.0513	Carbonic anhydrase 1	CA1
P07357	35	34	217.44	Complement component C8 alpha chain	C8A
Q14624	125	110	913.611	Inter-alpha-trypsin inhibitor heavy chain H4	ITIH4
P19827	113	98	741.163	Inter-alpha-trypsin inhibitor heavy chain H1	ITIH1
P06681	39	5	355.305	Complement C2	C2
P02775	9	7	65.9642	Platelet basic protein	PPBP
P02747	8	7	49.4958	Complement C1q subcomponent subunit C	C1QC
P00736	67	52	495.073	Complement C1r subcomponent	C1R
P23508	5	3	27.9297	Colorectal mutant cancer protein	MCC
Q8IWZ5	13	7	74.0437	Tripartite motif-containing protein 42	TRIM42
Q9P2D0	4	2	23.1113	Inhibitor of Bruton tyr ine kinase	IBTK
P36955	32	21	245.681	Pigment epithelium-derived factor	SERPINF1
P08185	20	18	153.31	Cortic teroid-binding globulin	SERPINA6
Q06033	38	24	259.867	Inter-alpha-trypsin inhibitor heavy chain H3	ITIH3
P02748	69	61	514.937	Complement component C9	C9
P02765	93	76	435.283	Alpha-2-HS-glycoprotein	AHSG
P07360	22	20	169.065	Complement component C8 gamma chain	C8G
P02774	188	163	1110.5	Vitamin D-binding protein	GC
Q92598	14	9	91.646	Heat shock protein 105 kDa	HSPH1
A0A075B6Z2	5	3	17.7898	T cell receptor alpha joining 56 (Fragment)	TRAJ56
P02790;P51687;Q00973;Q04917;Q5T013;Q9NXR7;Q9NZ08;Q9Y2H2;Q9Y2K5;V9GYY9	182	150	1010.98	Hemopexin	HPX
P17936	9	2	35.9615	Insulin-like growth factor-binding protein 3	IGFBP3
B4E1Z4;P00751	222	167	1424.3	cDNA FLJ55673_ highly similar to Complement factor B (EC 3.4.21.47)
P04004	93	77	458.105	Vitronectin	VTN
P02760	54	47	372.767	Protein AMBP	AMBP
Q9UGM5	10	10	65.4722	Fetuin-B	FETUB
Q5TB30;Q13884	7	5	33.057	DEP domain-containing protein 1A	DEPDC1
P51884	32	24	259.583	Lumican	LUM
P02749	94	87	516.177	Beta-2-glycoprotein 1	APOH
P02741	4	3	22.7236	C-reactive protein	CRP
O95445	13	12	64.0009	Apolipoprotein M	APOM
Q9NZP8	9	5	72.5204	Complement C1r subcomponent-like protein	C1RL
P07358	47	36	293.028	Complement component C8 beta chain	C8B
Q96PD5	43	39	344.303	N-acetylmuramoyl-L-alanine amidase	PGLYRP2
P04217	120	105	643.864	Alpha-1B-glycoprotein	A1BG
