# Supplementary material for: Plasma protein expression differs between colorectal cancer patients depending on primary tumor location
Source: Cancer Med. 2020 May 26;9(14):5221–34. doi: 10.1002/cam4.3178 (PMC7367633; doi:10.1002/cam4.3178)
Supplement: Supplementary file 4 — Table S3 [file CAM4-9-5221-s004.xlsx]

## Sheet: Table S3A
Supplementary Table S3 – The Bonferroni-corrected ANOVA-passing proteins with a p-value of less than 0.01. Supplementary Table S3A shows the significantly different proteins when all samples were compared, Supplementary Table S3B when only stage II samples were compared, and Supplementary Table S3C when only stage III samples were compared.
Accession	Peptide count	Unique peptides	Confidence score	Anova (p)	Bonferroni-corrected p-values	Max fold change	Power	Highest mean condition	Lowest mean condition	AUC (right colon/left colon)	AUC (right colon/rectum)	AUC (left colon/rectum)	Protein name	Gene name
Q92496	6	2	35.6338	0	0	13.0124	1	Right colon	Rectum	0.668091	0.965432	0.94359	Complement factor H-related protein 4	CFHR4
P08779;P02533	3	2	15.4726	1.33227e-15	2.98428e-13	11.4051	1	Right colon	Rectum	0.717949	0.982716	0.948718	Keratin_ type I cytoskeletal 16	KRT16
P35527	6	5	28.6738	0	0	10.0659	1	Right colon	Rectum	0.725071	1	0.978205	Keratin_ type I cytoskeletal 9	KRT9
P13645;Q7Z3Y7;Q7Z3Y8;Q7Z3Y9;Q7Z3Z0	6	5	36.0366	0	0	7.79908	1	Right colon	Rectum	0.605413	0.985185	0.979487	Keratin_ type I cytoskeletal 10	KRT10
Q9ULC5	5	3	23.0194	0	0	6.33627	1	Right colon	Rectum	0.854701	1	0.979487	Long-chain-fatty-acid--CoA ligase 5	ACSL5
Q03591	15	2	131.59	3.69338e-12	8.27317e-10	6.1732	1	Right colon	Rectum	0.618234	0.944444	0.903846	Complement factor H-related protein 1	CFHR1
P04264	7	2	39.0292	2.9841e-09	6.68438e-07	5.28043	0.999997	Left colon	Rectum	0.537037	0.895062	0.875641	Keratin_ type II cytoskeletal 1	KRT1
Q9UIF8	4	2	19.5275	0	0	4.6288	1	Right colon	Rectum	0.678063	0.948148	0.914103	Bromodomain adjacent to zinc finger domain protein 2B	BAZ2B
Q3V6T2	15	6	70.1168	0	0	4.32398	1	Right colon	Rectum	0.641026	0.996296	0.988462	Girdin	CCDC88A
A6NMZ7;P51570;Q13158;Q6NT55	5	2	24.3272	0	0	4.28482	1	Right colon	Rectum	0.797721	1	0.969231	Collagen alpha-6(VI) chain	COL6A6
H3BMM5	3	2	13.7361	0	0	4.20442	1	Right colon	Rectum	0.595442	0.979012	0.969231	Uncharacterized protein
P00746	3	2	12.0111	0	0	3.79957	1	Right colon	Rectum	0.606838	0.971605	0.965385	Complement factor D	CFD
Q86UX7	7	2	37.3379	8.29403e-11	1.85786e-08	3.7711	1	Right colon	Rectum	0.707977	0.944444	0.85641	Fermitin family homolog 3	FERMT3
Q12805	9	8	51.6884	0	0	3.43766	1	Right colon	Rectum	0.792023	1	0.958974	EGF-containing fibulin-like extracellular matrix protein 1	EFEMP1
O43866	7	5	38.0835	0	0	3.41719	1	Right colon	Rectum	0.628205	0.987654	0.951282	CD5 antigen-like	CD5L
B1AJZ9	10	3	49.0439	3.88578e-15	8.70415e-13	3.41445	1	Right colon	Rectum	0.707977	0.958025	0.921795	Forkhead-associated domain-containing protein 1	FHAD1
O75038	5	3	20.9432	1.11022e-16	2.4869e-14	3.31786	1	Right colon	Rectum	0.7151	0.97284	0.897436	1-phosphatidylinositol 4_5-bisphosphate phosphodiesterase eta-2	PLCH2
Q9P2E3	9	2	55.7965	4.7968e-09	1.07448e-06	3.08076	0.999995	Right colon	Rectum	0.504274	0.849383	0.897436	NFX1-type zinc finger-containing protein 1	ZNFX1
Q6UB98	6	2	36.5713	0	0	3.0281	1	Right colon	Rectum	0.722222	0.983951	0.948718	Ankyrin repeat domain-containing protein 12	ANKRD12
Q9Y4C1	4	3	21.016	0	0	2.93128	1	Right colon	Rectum	0.783476	0.98642	0.962821	Lysine-specific demethylase 3A	KDM3A
P59047	4	3	21.7636	2.81863e-08	6.31374e-06	2.76793	0.999971	Right colon	Rectum	0.632479	0.874074	0.794872	NACHT_ LRR and PYD domains-containing protein 5	NLRP5
Q9UK55	22	13	125.821	4.92162e-13	1.10244e-10	2.75115	1	Right colon	Rectum	0.673789	0.948148	0.897436	Protein Z-dependent protease inhibitor	SERPINA10
Q96PZ0	3	2	20.9594	5.18818e-09	1.16215e-06	2.69468	0.999995	Right colon	Rectum	0.616809	0.853086	0.825641	Pseudouridylate synthase 7 homolog	PUS7
P27918	9	8	57.4193	5.33364e-10	1.19474e-07	2.61294	1	Right colon	Rectum	0.655271	0.906173	0.846154	Properdin	CFP
Q92698	3	2	16.4696	4.58112e-11	1.02617e-08	2.61244	1	Left colon	Rectum	0.537037	0.891358	0.908974	DNA repair and recombination protein RAD54-like	RAD54L
Q8N841	6	2	26.8755	4.8278e-07	0.000108143	2.57662	0.999639	Right colon	Rectum	0.559829	0.861728	0.846154	Tubulin polyglutamylase TTLL6	TTLL6
Q8IV77	3	2	14.3995	3.16414e-14	7.08766e-12	2.52443	1	Right colon	Rectum	0.804843	0.95679	0.84359	Cyclic nucleotide-gated cation channel alpha-4	CNGA4
P43220	3	2	15.1217	2.26332e-06	0.000506985	2.51124	0.998745	Rectum	Right colon	0.578348	0.849383	0.842308	Glucagon-like peptide 1 receptor	GLP1R
Q8TBZ2	5	2	26.9209	1.63203e-13	3.65574e-11	2.4605	1	Right colon	Rectum	0.54416	0.938272	0.935897	MYCBP-associated protein	MYCBPAP
P04070	6	4	29.1684	1.52101e-14	3.40705e-12	2.41661	1	Right colon	Rectum	0.633903	0.949383	0.928205	Vitamin K-dependent protein C	PROC
P02766	22	19	214.444	0	0	2.40358	1	Right colon	Rectum	0.854701	0.980247	0.892308	Transthyretin	TTR
H7BZ55	9	6	52.9472	0	0	2.3971	1	Right colon	Rectum	0.639601	0.977778	0.952564	Putative ciliary rootlet coiled-coil protein 2	CROCC2
P07737	5	4	30.7461	1.37083e-05	0.00307066	2.3588	0.995217	Left colon	Rectum	0.511396	0.782716	0.784615	Profilin-1	PFN1
P00740	13	10	71.8271	3.44169e-15	7.70939e-13	2.35698	1	Right colon	Rectum	0.782051	0.941975	0.910256	Coagulation factor IX	F9
P42336	13	7	66.7218	5.49866e-08	1.2317e-05	2.3507	0.999948	Right colon	Rectum	0.631054	0.874074	0.817949	Phosphatidylinositol 4_5-bisphosphate 3-kinase catalytic subunit alpha isoform	PIK3CA
P0C0L4	254	81	1897.93	1.18105e-09	2.64555e-07	2.34217	0.999999	Right colon	Rectum	0.502849	0.88642	0.882051	Complement C4-A	C4A
Q5TZA2;Q96RG2;P0C5J1;Q8N7N1	7	3	30.1258	5.55954e-06	0.00124534	2.32197	0.997496	Right colon	Rectum	0.559829	0.819753	0.79359	Rootletin	CROCC
Q6IEE8	4	2	22.5335	2.2162e-10	4.96429e-08	2.30116	1	Left colon	Rectum	0.508547	0.892593	0.926923	Schlafen family member 12-like	SLFN12L
Q9Y6X9	5	3	27.0718	2.28128e-05	0.00511007	2.29293	0.995186	Rectum	Right colon	0.767806	0.797531	0.64359	MORC family CW-type zinc finger protein 2	MORC2
Q14520	24	18	158.465	0	0	2.27947	1	Right colon	Rectum	0.62963	0.97037	0.960256	Hyaluronan-binding protein 2	HABP2
Q92777	5	3	27.1092	4.38824e-07	9.82967e-05	2.26009	0.999673	Right colon	Rectum	0.650997	0.865432	0.784615	Synapsin-2	SYN2
Q04756	11	9	62.8882	2.88769e-13	6.46843e-11	2.23905	1	Right colon	Rectum	0.689459	0.948148	0.867949	Hepatocyte growth factor activator	HGFAC
O75882	16	12	98.8761	0	0	2.13761	1	Right colon	Rectum	0.689459	0.993827	0.947436	Attractin	ATRN
Q96G01	8	4	39.9721	3.69664e-10	8.28047e-08	2.12091	1	Right colon	Rectum	0.65812	0.907407	0.835897	Protein bicaudal D homolog 1	BICD1
A0A096L 2;P35542;Q09328	25	16	202.025	5.69029e-10	1.27463e-07	2.09082	0.999999	Right colon	Rectum	0.641026	0.892593	0.841026	SAA2-SAA4 readthrough	SAA2-SAA4
G9CGD6;Q8WWN9;Q96H79	4	2	19.4325	2.34549e-05	0.0052539	2.08776	0.99296	Right colon	Rectum	0.509972	0.790123	0.780769	CNK3/IPCEF1 fusion protein	CNK3/IPCEF1
Q05655	6	4	26.4857	0	0	2.06273	1	Right colon	Rectum	0.700855	0.977778	0.969231	Protein kinase C delta type	PRKCD
Q9BXR6	3	2	19.9185	2.15816e-08	4.83427e-06	2.0551	0.999978	Right colon	Rectum	0.618234	0.871605	0.820513	Complement factor H-related protein 5	CFHR5
P43251	11	7	75.584	9.68033e-10	2.16839e-07	2.04471	0.999999	Right colon	Rectum	0.608262	0.893827	0.869231	Biotinidase	BTD
Q6IPM2	4	3	14.9345	2.06979e-06	0.000463632	2.04124	0.998829	Right colon	Rectum	0.571225	0.822222	0.775641	IQ domain-containing protein E	IQCE
P02776;P10720	4	4	35.823	7.93841e-07	0.00017782	2.03797	0.99946	Right colon	Rectum	0.595442	0.845679	0.775641	Platelet factor 4	PF4
Q96IY4	15	9	120.292	5.88418e-15	1.31806e-12	2.01841	1	Right colon	Rectum	0.680912	0.960494	0.928205	Carboxypeptidase B2	CPB2
P07357	35	34	217.44	0	0	1.99879	1	Right colon	Rectum	0.717949	0.964198	0.966667	Complement component C8 alpha chain	C8A
Q06033	38	24	259.867	5.55112e-16	1.24345e-13	1.99358	1	Right colon	Rectum	0.779202	0.980247	0.914103	Inter-alpha-trypsin inhibitor heavy chain H3	ITIH3
P32856	4	3	22.4889	3.72702e-07	8.34853e-05	1.9901	0.999712	Right colon	Rectum	0.611111	0.82716	0.775641	Syntaxin-2	STX2
P80108	21	13	121.763	1.05449e-10	2.36207e-08	1.96481	1	Right colon	Rectum	0.739316	0.928395	0.848718	Phosphatidylinositol-glycan-specific phospholipase D	GPLD1
P10643	39	35	304.521	1.11022e-16	2.4869e-14	1.96298	1	Right colon	Rectum	0.65812	0.976543	0.938462	Complement component C7	C7
Q9H0R5	3	2	15.1626	3.58172e-06	0.000802305	1.95046	0.998205	Right colon	Rectum	0.574074	0.801235	0.764103	Guanylate-binding protein 3	GBP3
Q8TE85	6	3	28.7347	5.85287e-12	1.31104e-09	1.93177	1	Right colon	Rectum	0.679487	0.930864	0.867949	Grainyhead-like protein 3 homolog	GRHL3
P05156;Q5SWL8	63	54	485.668	1.11022e-16	2.4869e-14	1.92903	1	Right colon	Rectum	0.626781	0.985185	0.958974	Complement factor I	CFI
P02746	22	20	141.695	2.80664e-13	6.28688e-11	1.9277	1	Right colon	Rectum	0.656695	0.944444	0.917949	Complement C1q subcomponent subunit B	C1QB
O43166	6	2	31.6595	1.66785e-09	3.73598e-07	1.92759	0.999998	Right colon	Rectum	0.662393	0.883951	0.844872	Signal-induced proliferation-associated 1-like protein 1	SIPA1L1
Q3KQU3	13	3	71.9929	4.15632e-05	0.00931015	1.92757	0.98988	Right colon	Rectum	0.662393	0.792593	0.711538	MAP7 domain-containing protein 1	MAP7D1
Q12929	11	7	47.9742	3.10667e-07	6.95895e-05	1.927	0.999752	Right colon	Rectum	0.547009	0.832099	0.853846	Epidermal growth factor receptor kinase substrate 8	EPS8
P11177	4	2	17.2519	1.13031e-05	0.00253189	1.91872	0.995953	Left colon	Rectum	0.571225	0.776543	0.826923	Pyruvate dehydrogenase E1 component subunit beta_ mitochondrial	PDHB
P36980	9	5	48.0495	2.60412e-07	5.83323e-05	1.9093	0.999789	Right colon	Rectum	0.648148	0.862963	0.776923	Complement factor H-related protein 2	CFHR2
P09429	5	2	29.4706	3.28314e-06	0.000735424	1.87485	0.998407	Right colon	Rectum	0.665242	0.855556	0.710256	High mobility group protein B1	HMGB1
Q92954	7	6	44.2769	1.74322e-06	0.000390481	1.86189	0.999007	Right colon	Rectum	0.62963	0.834568	0.748718	Proteoglycan 4	PRG4
P61626	5	4	24.01	2.71889e-06	0.000609032	1.84015	0.998555	Right colon	Rectum	0.638177	0.837037	0.780769	Lysozyme C	LYZ
P20851	15	13	104.571	4.81585e-08	1.07875e-05	1.8358	0.999953	Right colon	Rectum	0.596866	0.864198	0.826923	C4b-binding protein beta chain	C4BPB
P08571	7	5	62.2423	1.82897e-10	4.0969e-08	1.83429	1	Right colon	Rectum	0.527066	0.892593	0.880769	Monocyte differentiation antigen CD14	CD14
P20742	29	10	229.78	1.14202e-06	0.000255813	1.83128	0.999306	Left colon	Rectum	0.578348	0.08	0.820513	Pregnancy zone protein	PZP
P69905	9	6	73.4951	6.47214e-07	0.000144976	1.81875	0.99954	Right colon	Rectum	0.58547	0.862963	0.839744	Hemoglobin subunit alpha	HBA1
Q7Z7B0	9	3	56.1547	1.9454e-05	0.00435769	1.81162	0.994205	Rectum	Right colon	0.705128	0.84321	0.725641	Filamin-A-interacting protein 1	FILIP1
P00736	67	52	495.073	6.77236e-15	1.51701e-12	1.80679	1	Right colon	Rectum	0.766382	0.946914	0.905128	Complement C1r subcomponent	C1R
Q8IWC1	7	3	39.6792	6.27335e-08	1.40523e-05	1.80274	0.99994	Right colon	Rectum	0.584046	0.817284	0.812821	MAP7 domain-containing protein 3	MAP7D3
Q5JYT7;Q96HE7	5	2	24.2631	2.53552e-11	5.67956e-09	1.78581	1	Left colon	Rectum	0.55698	0.881481	0.887179	Uncharacterized protein KIAA1755	KIAA1755
Q2M1P5	13	4	67.5329	6.24621e-09	1.39915e-06	1.78326	0.999993	Right colon	Rectum	0.602564	0.888889	0.855128	Kinesin-like protein KIF7	KIF7
P15169	18	12	108.516	2.92978e-06	0.00065627	1.78191	0.998462	Right colon	Rectum	0.561254	0.830864	0.871795	Carboxypeptidase N catalytic chain	CPN1
P02753	36	32	268.274	6.33346e-09	1.4187e-06	1.77258	0.999993	Right colon	Rectum	0.575499	0.896296	0.855128	Retinol-binding protein 4	RBP4
P07225	42	36	288.736	8.51097e-12	1.90646e-09	1.76819	1	Right colon	Rectum	0.621083	0.922222	0.882051	Vitamin K-dependent protein S	PR 1
O75636	8	4	61.1575	2.07288e-05	0.00464325	1.75814	0.993538	Right colon	Rectum	0.52849	0.785185	0.801282	Ficolin-3	FCN3
P08603	117	97	914.442	5.37019e-07	0.000120292	1.73867	0.999608	Right colon	Rectum	0.576923	0.864198	0.814103	Complement factor H	CFH
P04196	64	58	333.407	3.56259e-06	0.000798021	1.72792	0.998252	Right colon	Rectum	0.535613	0.790123	0.853846	Histidine-rich glycoprotein	HRG
O00750;Q8NI17	17	7	84.9242	9.84997e-08	2.20639e-05	1.71517	0.999913	Right colon	Rectum	0.652422	0.85679	0.770513	Phosphatidylinositol 4-phosphate 3-kinase C2 domain-containing subunit beta	PIK3C2B
Q562R1	12	4	95.6061	3.75255e-14	8.40572e-12	1.7103	1	Right colon	Rectum	0.702279	0.939506	0.90641	Beta-actin-like protein 2	ACTBL2
P09871	54	47	387.69	1.8372e-12	4.11532e-10	1.6759	1	Right colon	Rectum	0.692308	0.923457	0.889744	Complement C1s subcomponent	C1S
P01034	6	5	39.1867	1.5853e-05	0.00355107	1.66481	0.994633	Right colon	Rectum	0.571225	0.81358	0.774359	Cystatin-C	CST3
P00747;Q02325;Q15195;P57058;Q9HC62	136	117	926.084	4.67591e-09	1.0474e-06	1.63804	0.999995	Right colon	Rectum	0.508547	0.866667	0.892308	Plasminogen	PLG
P25311	17	14	103.162	1.83848e-05	0.00411819	1.63694	0.994154	Right colon	Rectum	0.521368	0.759259	0.802564	Zinc-alpha-2-glycoprotein	AZGP1
P49908	9	6	42.0605	1.61356e-05	0.00361438	1.63646	0.994726	Rectum	Left colon	0.549858	0.797531	0.841026	Selenoprotein P	SELENOP
P06396	81	64	614.953	2.72289e-08	6.09928e-06	1.62869	0.999974	Left colon	Rectum	0.531339	0.837037	0.911538	Gelsolin	GSN
P07358	47	36	293.028	1.49658e-13	3.35234e-11	1.62138	1	Right colon	Rectum	0.817664	0.949383	0.797436	Complement component C8 beta chain	C8B
P35858;Q2M5E4	34	28	275.025	2.10251e-06	0.000470962	1.61165	0.998817	Right colon	Rectum	0.579772	0.817284	0.829487	Insulin-like growth factor-binding protein complex acid labile subunit	IGFALS
P05452	21	17	176.313	3.14955e-09	7.055e-07	1.60362	0.999997	Left colon	Rectum	0.558405	0.834568	0.921795	Tetranectin	CLEC3B
P04003	47	42	443.834	3.35372e-06	0.000751232	1.58216	0.998299	Right colon	Rectum	0.58547	0.809877	0.792308	C4b-binding protein alpha chain	C4BPA
P43652	88	77	663.951	8.47528e-06	0.00189846	1.55984	0.996581	Right colon	Rectum	0.569801	0.814815	0.787179	Afamin	AFM
Q13790	3	2	17.4501	1.1599e-05	0.00259817	1.55809	0.995789	Rectum	Left colon	0.502849	0.803704	0.834615	Apolipoprotein F	APOF
Q15293	5	3	27.821	2.95498e-07	6.61916e-05	1.54804	0.999785	Right colon	Rectum	0.7151	0.87037	0.724359	Reticulocalbin-1	RCN1
P01042	89	82	598.081	5.81257e-10	1.30202e-07	1.52785	0.999999	Right colon	Rectum	0.529915	0.898765	0.910256	Kininogen-1	KNG1
P06681	39	5	355.305	1.68969e-06	0.000378489	1.52326	0.999026	Left colon	Rectum	0.532764	0.787654	0.826923	Complement C2	C2
P10909	62	51	454.119	6.16786e-07	0.00013816	1.52137	0.999563	Right colon	Rectum	0.591168	0.837037	0.825641	Clusterin	CLU
O95522	3	2	14.6619	2.20088e-05	0.00492998	1.52104	0.993379	Right colon	Rectum	0.509972	0.758025	0.828205	PRAME family member 12	PRAMEF12
Q8IWZ5	13	7	74.0437	2.93248e-06	0.000656876	1.51706	0.998482	Right colon	Rectum	0.603989	0.82716	0.776923	Tripartite motif-containing protein 42	TRIM42
Q9P2D0	4	2	23.1113	1.59047e-05	0.00356266	1.5142	0.994725	Right colon	Rectum	0.639601	0.817284	0.08	Inhibitor of Bruton tyrosine kinase	IBTK
P02649	49	43	444.021	2.15326e-08	4.8233e-06	1.50719	0.999978	Right colon	Rectum	0.548433	0.879012	0.894872	Apolipoprotein E	APOE
P13671	48	35	411.843	1.32937e-07	2.97778e-05	1.50457	0.999883	Right colon	Rectum	0.594017	0.860494	0.837179	Complement component C6	C6
P07360	22	20	169.065	3.22478e-10	7.2235e-08	1.50272	1	Right colon	Rectum	0.717949	0.904938	0.0590278	Complement component C8 gamma chain	C8G
P04004	93	77	458.105	9.15749e-10	2.05128e-07	1.49109	0.999999	Right colon	Rectum	0.753561	0.885185	0.834615	Vitronectin	VTN
A0A075B6Z2	5	3	17.7898	2.92131e-06	0.000654373	1.47838	0.998646	Right colon	Rectum	0.779202	0.830864	0.678205	T cell receptor alpha joining 56 (Fragment)	TRAJ56
P02790;P51687;Q00973;Q04917;Q5T013;Q9NXR7;Q9NZ08;Q9Y2H2;Q9Y2K5;V9GYY9	182	150	1010.98	3.46482e-10	7.7612e-08	1.46771	1	Right colon	Rectum	0.740741	0.920988	0.833333	Hemopexin	HPX
Q14244;Q6UVJ0	14	6	95.5799	2.98903e-05	0.00669543	1.45419	0.991655	Right colon	Rectum	0.538462	0.769136	0.770513	Ensconsin	MAP7
Q5TB30;Q13884	7	5	33.057	6.62739e-06	0.00148453	1.45272	0.997169	Right colon	Rectum	0.532764	0.787654	0.829487	DEP domain-containing protein 1A	DEPDC1
Q9ULV0	12	7	63.191	6.20553e-08	1.39004e-05	1.44936	0.99994	Right colon	Rectum	0.524217	0.846914	0.866667	Unconventional myosin-Vb	MYO5B
P01344	7	4	27.5203	8.2342e-07	0.000184446	1.44139	0.999442	Right colon	Rectum	0.57265	0.822222	0.791026	Insulin-like growth factor II	IGF2
P02748	69	61	514.937	2.17603e-07	4.87431e-05	1.43751	0.999866	Right colon	Rectum	0.811966	0.871605	0.642308	Complement component C9	C9
P03952	52	40	371.43	3.28e-05	0.0073472	1.42892	0.991104	Right colon	Rectum	0.521368	0.766667	0.788462	Plasma kallikrein	KLKB1
Q14624	125	110	913.611	2.45213e-07	5.49277e-05	1.4133	0.999799	Right colon	Rectum	0.504274	0.82716	0.855128	Inter-alpha-trypsin inhibitor heavy chain H4	ITIH4
A5A3E0;Q6S8J3;P0CG39;Q9BYX7;E7EQ34;O14653	52	14	289.676	1.36053e-06	0.000304758	1.39179	0.999158	Right colon	Rectum	0.578348	0.817284	0.803846	POTE ankyrin domain family member F	POTEF
P02745	6	5	33.7956	2.4737e-05	0.00554108	1.38811	0.992716	Right colon	Rectum	0.626781	0.795062	0.802564	Complement C1q subcomponent subunit A	C1QA
P26927	7	7	39.392	2.47675e-06	0.000554792	1.38743	0.998664	Right colon	Rectum	0.619658	0.08	0.755128	Hepatocyte growth factor-like protein	MST1
B4E1Z4;P00751	222	167	1424.3	3.85924e-05	0.00864469	1.34679	0.990713	Right colon	Rectum	0.690883	0.807407	0.696154	cDNA FLJ55673_ highly similar to Complement factor B (EC 3.4.21.47)
P02741	4	3	22.7236	9.64255e-06	0.00215993	1.34611	0.99627	Rectum	Left colon	0.525641	0.08	0.820513	C-reactive protein	CRP
O95445	13	12	64.0009	6.80873e-07	0.000152516	1.34022	0.999531	Left colon	Rectum	0.508547	0.804938	0.830769	Apolipoprotein M	APOM
P02760	54	47	372.767	4.59268e-06	0.00102876	1.31436	0.997872	Right colon	Rectum	0.60114	0.817284	0.08	Protein AMBP	AMBP

## Sheet: Table S3B
Accession	Peptide count	Unique peptides	Confidence score	Anova (p)	Bonferroni-corrected p-values	Max fold change	Power	Highest mean condition	Lowest mean condition	Protein name	Gene name
P35527	6	5	28.6738	7.94656e-08	1.78003e-05	10.6656	0.999999	Left colon stage II	Rectum stage II	Keratin_ type I cytoskeletal 9	KRT9
Q92496	6	2	35.6338	7.17459e-06	0.00160711	8.36872	0.99924	Right colon stage II	Rectum stage II	Complement factor H-related protein 4	CFHR4
P08779;P02533	3	2	15.4726	9.53688e-06	0.00213626	6.13998	0.998974	Right colon stage II	Rectum stage II	Keratin_ type I cytoskeletal 16	KRT16
P13645;Q7Z3Y7;Q7Z3Y8;Q7Z3Y9;Q7Z3Z0	6	5	36.0366	8.28477e-09	1.85579e-06	5.56042	1	Left colon stage II	Rectum stage II	Keratin_ type I cytoskeletal 10	KRT10
Q3V6T2	15	6	70.1168	2.01008e-10	4.50259e-08	4.59743	1	Right colon stage II	Rectum stage II	Girdin	CCDC88A
Q9ULC5	5	3	23.0194	9.64784e-14	2.16112e-11	4.59059	1	Right colon stage II	Rectum stage II	Long-chain-fatty-acid--CoA ligase 5	ACSL5
P00746	3	2	12.0111	3.11565e-09	6.97905e-07	4.30435	1	Right colon stage II	Rectum stage II	Complement factor D	CFD
O43866	7	5	38.0835	1.97495e-10	4.42388e-08	4.008	1	Right colon stage II	Rectum stage II	CD5 antigen-like	CD5L
A6NMZ7;P51570;Q13158;Q6NT55	5	2	24.3272	1.93523e-11	4.33491e-09	3.98433	1	Right colon stage II	Rectum stage II	Collagen alpha-6(VI) chain	COL6A6
Q9UIF8	4	2	19.5275	2.23818e-06	0.000501352	3.7655	0.999811	Right colon stage II	Rectum stage II	Bromodomain adjacent to zinc finger domain protein 2B	BAZ2B
Q92777	5	3	27.1092	2.41117e-05	0.00540101	3.50471	0.997298	Right colon stage II	Rectum stage II	Synapsin-2	SYN2
H3BMM5	3	2	13.7361	5.10137e-08	1.14271e-05	3.47071	0.999999	Right colon stage II	Rectum stage II	Uncharacterized protein
Q96PZ0	3	2	20.9594	2.54433e-05	0.00569929	3.20183	0.997139	Right colon stage II	Rectum stage II	Pseudouridylate synthase 7 homolog	PUS7
Q12805	9	8	51.6884	1.80563e-11	4.04462e-09	3.15709	1	Right colon stage II	Rectum stage II	EGF-containing fibulin-like extracellular matrix protein 1	EFEMP1
B1AJZ9	10	3	49.0439	1.06232e-06	0.000237959	3.11887	0.999927	Right colon stage II	Rectum stage II	Forkhead-associated domain-containing protein 1	FHAD1
Q9Y4C1	4	3	21.016	6.88226e-09	1.54163e-06	2.95051	1	Right colon stage II	Rectum stage II	Lysine-specific demethylase 3A	KDM3A
O75038	5	3	20.9432	1.9915e-07	4.46095e-05	2.94549	0.999993	Right colon stage II	Rectum stage II	1-phosphatidylinositol 4_5-bisphosphate phosphodiesterase eta-2	PLCH2
Q9UK55	22	13	125.821	3.53403e-05	0.00791623	2.91195	0.996053	Right colon stage II	Rectum stage II	Protein Z-dependent protease inhibitor	SERPINA10
Q8IV77	3	2	14.3995	4.36572e-07	9.77921e-05	2.85345	0.999981	Right colon stage II	Rectum stage II	Cyclic nucleotide-gated cation channel alpha-4	CNGA4
P04070	6	4	29.1684	4.29972e-07	9.63137e-05	2.7087	0.999979	Right colon stage II	Rectum stage II	Vitamin K-dependent protein C	PROC
Q8TBZ2	5	2	26.9209	1.30282e-05	0.00291831	2.51975	0.998566	Right colon stage II	Rectum stage II	MYCBP-associated protein	MYCBPAP
Q6UB98	6	2	36.5713	2.80109e-08	6.27443e-06	2.42976	1	Right colon stage II	Rectum stage II	Ankyrin repeat domain-containing protein 12	ANKRD12
P08571	7	5	62.2423	4.85266e-07	0.0001087	2.38898	0.999975	Right colon stage II	Rectum stage II	Monocyte differentiation antigen CD14	CD14
Q04756	11	9	62.8882	5.20095e-06	0.00116501	2.3588	0.999483	Right colon stage II	Rectum stage II	Hepatocyte growth factor activator	HGFAC
H7BZ55	9	6	52.9472	8.42719e-07	0.000188769	2.35061	0.999948	Right colon stage II	Rectum stage II	Putative ciliary rootlet coiled-coil protein 2	CROCC2
Q14520	24	18	158.465	1.4201e-07	3.18102e-05	2.20719	0.999996	Right colon stage II	Rectum stage II	Hyaluronan-binding protein 2	HABP2
P80108	21	13	121.763	1.85701e-06	0.000415971	2.15726	0.999867	Right colon stage II	Rectum stage II	Phosphatidylinositol-glycan-specific phospholipase D	GPLD1
Q05655	6	4	26.4857	1.80219e-10	4.0369e-08	2.12005	1	Right colon stage II	Rectum stage II	Protein kinase C delta type	PRKCD
P00740	13	10	71.8271	6.06527e-06	0.00135862	2.10333	0.9995	Right colon stage II	Rectum stage II	Coagulation factor IX	F9
P02766	22	19	214.444	1.31683e-08	2.9497e-06	2.05685	1	Right colon stage II	Rectum stage II	Transthyretin	TTR
O75882	16	12	98.8761	7.74247e-09	1.73431e-06	2.04457	1	Right colon stage II	Rectum stage II	Attractin	ATRN
P07357	35	34	217.44	3.34717e-09	7.49766e-07	1.99719	1	Right colon stage II	Rectum stage II	Complement component C8 alpha chain	C8A
Q06033	38	24	259.867	6.19686e-09	1.3881e-06	1.97917	1	Right colon stage II	Rectum stage II	Inter-alpha-trypsin inhibitor heavy chain H3	ITIH3
P10643	39	35	304.521	4.14834e-07	9.29227e-05	1.9644	0.99998	Right colon stage II	Rectum stage II	Complement component C7	C7
P05156;Q5SWL8	63	54	485.668	1.06471e-07	2.38494e-05	1.96184	0.999998	Right colon stage II	Rectum stage II	Complement factor I	CFI
Q96IY4	15	9	120.292	1.57937e-07	3.53778e-05	1.9226	0.999996	Right colon stage II	Rectum stage II	Carboxypeptidase B2	CPB2
Q8TE85	6	3	28.7347	4.15533e-05	0.00930793	1.85343	0.995518	Right colon stage II	Rectum stage II	Grainyhead-like protein 3 homolog	GRHL3
Q562R1	12	4	95.6061	5.25136e-08	1.1763e-05	1.84369	0.999999	Right colon stage II	Rectum stage II	Beta-actin-like protein 2	ACTBL2
P07225	42	36	288.736	7.12777e-06	0.00159662	1.78993	0.999325	Right colon stage II	Rectum stage II	Vitamin K-dependent protein S	PR 1
P07358	47	36	293.028	1.09818e-09	2.45993e-07	1.76363	1	Right colon stage II	Rectum stage II	Complement component C8 beta chain	C8B
P02746	22	20	141.695	3.67769e-05	0.00823802	1.71359	0.996061	Right colon stage II	Rectum stage II	Complement C1q subcomponent subunit B	C1QB
P01042	89	82	598.081	1.77872e-05	0.00398432	1.70751	0.998158	Right colon stage II	Rectum stage II	Kininogen-1	KNG1
P07360	22	20	169.065	4.00411e-06	0.000896921	1.66527	0.999681	Right colon stage II	Rectum stage II	Complement component C8 gamma chain	C8G
P00736	67	52	495.073	2.0128e-05	0.00450866	1.65648	0.997847	Right colon stage II	Rectum stage II	Complement C1r subcomponent	C1R
P02748	69	61	514.937	2.51585e-06	0.000563551	1.55879	0.999893	Right colon stage II	Rectum stage II	Complement component C9	C9
P04004	93	77	458.105	4.07945e-05	0.00913797	1.47638	0.996674	Right colon stage II	Rectum stage II	Vitronectin	VTN

## Sheet: Table S3C
Accession	Peptide count	Unique peptides	Confidence score	Anova (p)	Bonferroni-corrected p-values	Max fold change	Power	Highest mean condition	Lowest mean condition	Protein name	Gene name
P08779;P02533	3	2	15.4726	1.83187e-14	4.10338e-12	45.5845	1	Right colon stage III	Rectum stage III	Keratin_ type I cytoskeletal 16	KRT16
Q92496	6	2	35.6338	1.52101e-14	3.40705e-12	41.1972	1	Right colon stage III	Rectum stage III	Complement factor H-related protein 4	CFHR4
Q03591	15	2	131.59	1.66633e-12	3.73259e-10	27.9041	1	Right colon stage III	Rectum stage III	Complement factor H-related protein 1	CFHR1
P35527	6	5	28.6738	5.55112e-14	1.24345e-11	18.2325	1	Right colon stage III	Rectum stage III	Keratin_ type I cytoskeletal 9	KRT9
P13645;Q7Z3Y7;Q7Z3Y8;Q7Z3Y9;Q7Z3Z0	6	5	36.0366	0	0	15.1506	1	Right colon stage III	Rectum stage III	Keratin_ type I cytoskeletal 10	KRT10
Q9ULC5	5	3	23.0194	0	0	9.53823	1	Right colon stage III	Rectum stage III	Long-chain-fatty-acid--CoA ligase 5	ACSL5
Q9UIF8	4	2	19.5275	1.17828e-12	2.63935e-10	5.9346	1	Right colon stage III	Rectum stage III	Bromodomain adjacent to zinc finger domain protein 2B	BAZ2B
H3BMM5	3	2	13.7361	0	0	5.84328	1	Left colon stage III	Rectum stage III	Uncharacterized protein
P04264	7	2	39.0292	1.04157e-07	2.33312e-05	5.60839	0.999988	Right colon stage III	Rectum stage III	Keratin_ type II cytoskeletal 1	KRT1
Q86UX7	7	2	37.3379	1.05437e-08	2.3618e-06	5.35876	0.999999	Right colon stage III	Rectum stage III	Fermitin family homolog 3	FERMT3
A6NMZ7;P51570;Q13158;Q6NT55	5	2	24.3272	1.11022e-16	2.4869e-14	4.64049	1	Right colon stage III	Rectum stage III	Collagen alpha-6(VI) chain	COL6A6
Q6UB98	6	2	36.5713	0	0	4.29432	1	Right colon stage III	Rectum stage III	Ankyrin repeat domain-containing protein 12	ANKRD12
Q3V6T2	15	6	70.1168	1.00586e-13	2.25313e-11	4.13603	1	Right colon stage III	Rectum stage III	Girdin	CCDC88A
B1AJZ9	10	3	49.0439	3.69341e-11	8.27324e-09	3.83595	1	Right colon stage III	Rectum stage III	Forkhead-associated domain-containing protein 1	FHAD1
Q12805	9	8	51.6884	4.45199e-14	9.97247e-12	3.79895	1	Right colon stage III	Rectum stage III	EGF-containing fibulin-like extracellular matrix protein 1	EFEMP1
O75038	5	3	20.9432	2.1684e-10	4.85723e-08	3.7079	1	Right colon stage III	Rectum stage III	1-phosphatidylinositol 4_5-bisphosphate phosphodiesterase eta-2	PLCH2
P00746	3	2	12.0111	2.37637e-09	5.32306e-07	3.44127	1	Right colon stage III	Rectum stage III	Complement factor D	CFD
Q8N841	6	2	26.8755	3.13513e-06	0.000702268	3.37155	0.999436	Right colon stage III	Rectum stage III	Tubulin polyglutamylase TTLL6	TTLL6
Q92698	3	2	16.4696	3.93491e-09	8.81421e-07	3.31661	1	Left colon stage III	Rectum stage III	DNA repair and recombination protein RAD54-like	RAD54L
P59047	4	3	21.7636	5.07579e-06	0.00113698	3.289	0.9991	Right colon stage III	Rectum stage III	NACHT_ LRR and PYD domains-containing protein 5	NLRP5
P27918	9	8	57.4193	7.24246e-07	0.000162231	3.22371	0.99988	Right colon stage III	Rectum stage III	Properdin	CFP
P0C0L4	254	81	1897.93	1.81259e-07	4.06019e-05	3.11868	0.999975	Right colon stage III	Rectum stage III	Complement C4-A	C4A
P02776;P10720	4	4	35.823	4.63362e-09	1.03793e-06	3.06869	1	Right colon stage III	Rectum stage III	Platelet factor 4	PF4
O43866	7	5	38.0835	6.42508e-11	1.43922e-08	3.01845	1	Right colon stage III	Rectum stage III	CD5 antigen-like	CD5L
Q9P2E3	9	2	55.7965	4.21379e-05	0.00943888	2.97509	0.994077	Left colon stage III	Rectum stage III	NFX1-type zinc finger-containing protein 1	ZNFX1
Q9Y4C1	4	3	21.016	5.08771e-12	1.13965e-09	2.95621	1	Right colon stage III	Rectum stage III	Lysine-specific demethylase 3A	KDM3A
P02766	22	19	214.444	1.11022e-16	2.4869e-14	2.88242	1	Right colon stage III	Rectum stage III	Transthyretin	TTR
P69905	9	6	73.4951	2.19863e-07	4.92492e-05	2.75877	0.999968	Left colon stage III	Rectum stage III	Hemoglobin subunit alpha	HBA1
P00740	13	10	71.8271	1.86628e-13	4.18048e-11	2.75867	1	Right colon stage III	Rectum stage III	Coagulation factor IX	F9
P42336	13	7	66.7218	9.74446e-06	0.00218276	2.71568	0.998368	Right colon stage III	Rectum stage III	Phosphatidylinositol 4_5-bisphosphate 3-kinase catalytic subunit alpha isoform	PIK3CA
Q9UK55	22	13	125.821	1.1417e-08	2.55741e-06	2.6423	0.999999	Right colon stage III	Rectum stage III	Protein Z-dependent protease inhibitor	SERPINA10
Q3KQU3	13	3	71.9929	1.3347e-05	0.00298973	2.60252	0.997805	Right colon stage III	Rectum stage III	MAP7 domain-containing protein 1	MAP7D1
Q6IEE8	4	2	22.5335	1.45209e-07	3.25267e-05	2.59698	0.99998	Right colon stage III	Rectum stage III	Schlafen family member 12-like	SLFN12L
Q5JYT7;Q96HE7	5	2	24.2631	1.94955e-13	4.367e-11	2.59649	1	Left colon stage III	Rectum stage III	Uncharacterized protein KIAA1755	KIAA1755
Q8IWC1	7	3	39.6792	5.43822e-09	1.21816e-06	2.56149	1	Left colon stage III	Rectum stage III	MAP7 domain-containing protein 3	MAP7D3
H7BZ55	9	6	52.9472	1.58762e-14	3.55627e-12	2.4927	1	Right colon stage III	Rectum stage III	Putative ciliary rootlet coiled-coil protein 2	CROCC2
P43220	3	2	15.1217	4.05544e-06	0.000908418	2.49104	0.999269	Rectum stage III	Right colon stage III	Glucagon-like peptide 1 receptor	GLP1R
Q8TBZ2	5	2	26.9209	2.70944e-08	6.06915e-06	2.42558	0.999998	Right colon stage III	Rectum stage III	MYCBP-associated protein	MYCBPAP
Q14520	24	18	158.465	8.99281e-15	2.01439e-12	2.41217	1	Right colon stage III	Rectum stage III	Hyaluronan-binding protein 2	HABP2
Q8IV77	3	2	14.3995	7.24934e-08	1.62385e-05	2.29256	0.999992	Right colon stage III	Rectum stage III	Cyclic nucleotide-gated cation channel alpha-4	CNGA4
O75882	16	12	98.8761	4.06342e-14	9.10205e-12	2.25632	1	Right colon stage III	Rectum stage III	Attractin	ATRN
A0A096L 2;P35542;Q09328	25	16	202.025	4.69602e-08	1.05191e-05	2.22441	0.999995	Right colon stage III	Rectum stage III	SAA2-SAA4 readthrough	SAA2-SAA4
P04070	6	4	29.1684	2.30554e-08	5.16441e-06	2.20744	0.999998	Right colon stage III	Rectum stage III	Vitamin K-dependent protein C	PROC
Q96G01	8	4	39.9721	4.32589e-06	0.000968999	2.20516	0.999252	Right colon stage III	Rectum stage III	Protein bicaudal D homolog 1	BICD1
P02746	22	20	141.695	3.84654e-10	8.61624e-08	2.1691	1	Right colon stage III	Rectum stage III	Complement C1q subcomponent subunit B	C1QB
Q96IY4	15	9	120.292	3.0751e-12	6.88821e-10	2.16342	1	Right colon stage III	Rectum stage III	Carboxypeptidase B2	CPB2
O43166	6	2	31.6595	3.43444e-08	7.69314e-06	2.15948	0.999997	Right colon stage III	Rectum stage III	Signal-induced proliferation-associated 1-like protein 1	SIPA1L1
Q04756	11	9	62.8882	5.31764e-08	1.19115e-05	2.15645	0.999995	Right colon stage III	Rectum stage III	Hepatocyte growth factor activator	HGFAC
P36980	9	5	48.0495	2.63394e-06	0.000590002	2.11696	0.999523	Right colon stage III	Rectum stage III	Complement factor H-related protein 2	CFHR2
Q7Z7B0	9	3	56.1547	6.64247e-07	0.000148791	2.08985	0.999907	Rectum stage III	Right colon stage III	Filamin-A-interacting protein 1	FILIP1
Q8TE85	6	3	28.7347	4.6422e-10	1.03985e-07	2.05153	1	Right colon stage III	Rectum stage III	Grainyhead-like protein 3 homolog	GRHL3
Q96L93	10	2	58.8876	2.63816e-07	5.90947e-05	2.03648	0.999963	Left colon stage III	Rectum stage III	Kinesin-like protein KIF16B	KIF16B
Q05655	6	4	26.4857	1.17684e-13	2.63611e-11	2.03093	1	Right colon stage III	Rectum stage III	Protein kinase C delta type	PRKCD
Q06033	38	24	259.867	1.62509e-09	3.64019e-07	2.02529	1	Right colon stage III	Rectum stage III	Inter-alpha-trypsin inhibitor heavy chain H3	ITIH3
P07357	35	34	217.44	1.13249e-10	2.53677e-08	2.0206	1	Right colon stage III	Rectum stage III	Complement component C8 alpha chain	C8A
Q9BXR6	3	2	19.9185	1.2046e-05	0.0026983	1.99766	0.997979	Right colon stage III	Rectum stage III	Complement factor H-related protein 5	CFHR5
P00736	67	52	495.073	4.98268e-13	1.11612e-10	1.98574	1	Right colon stage III	Rectum stage III	Complement C1r subcomponent	C1R
P10643	39	35	304.521	2.01907e-11	4.52273e-09	1.98316	1	Right colon stage III	Rectum stage III	Complement component C7	C7
P05156;Q5SWL8	63	54	485.668	1.46845e-10	3.28932e-08	1.91731	1	Right colon stage III	Rectum stage III	Complement factor I	CFI
A0A075B6Z2	5	3	17.7898	2.52309e-08	5.65172e-06	1.90198	0.999998	Right colon stage III	Rectum stage III	T cell receptor alpha joining 56 (Fragment)	TRAJ56
P43251	11	7	75.584	2.21421e-06	0.000495984	1.88904	0.999598	Right colon stage III	Rectum stage III	Biotinidase	BTD
Q2M1P5	13	4	67.5329	4.62704e-06	0.00103646	1.85867	0.99918	Right colon stage III	Rectum stage III	Kinesin-like protein KIF7	KIF7
P80108	21	13	121.763	3.83635e-05	0.00859343	1.83337	0.994563	Right colon stage III	Rectum stage III	Phosphatidylinositol-glycan-specific phospholipase D	GPLD1
P02649	49	43	444.021	2.45455e-10	5.49819e-08	1.80662	1	Left colon stage III	Rectum stage III	Apolipoprotein E	APOE
P05090	20	18	154.276	7.17287e-06	0.00160672	1.78654	0.998782	Left colon stage III	Rectum stage III	Apolipoprotein D	APOD
P09871	54	47	387.69	9.23323e-11	2.06824e-08	1.77482	1	Right colon stage III	Rectum stage III	Complement C1s subcomponent	C1S
P07225	42	36	288.736	6.45821e-08	1.44664e-05	1.76797	0.999993	Right colon stage III	Rectum stage III	Vitamin K-dependent protein S	PR 1
P00747;Q02325;Q15195;P57058;Q9HC62	136	117	926.084	1.47745e-07	3.30949e-05	1.74545	0.99998	Left colon stage III	Rectum stage III	Plasminogen	PLG
P26927	7	7	39.392	1.93645e-08	4.33765e-06	1.6979	0.999999	Right colon stage III	Rectum stage III	Hepatocyte growth factor-like protein	MST1
P02753	36	32	268.274	5.10394e-09	1.14328e-06	1.68986	1	Left colon stage III	Rectum stage III	Retinol-binding protein 4	RBP4
P04003	47	42	443.834	2.68149e-05	0.00600654	1.67426	0.995914	Left colon stage III	Rectum stage III	C4b-binding protein alpha chain	C4BPA
Q9ULV0	12	7	63.191	2.989e-09	6.69536e-07	1.64179	1	Left colon stage III	Rectum stage III	Unconventional myosin-Vb	MYO5B
P06396	81	64	614.953	1.18256e-05	0.00264894	1.62406	0.998031	Left colon stage III	Rectum stage III	Gelsolin	GSN
Q562R1	12	4	95.6061	1.52354e-07	3.41274e-05	1.61758	0.99998	Right colon stage III	Rectum stage III	Beta-actin-like protein 2	ACTBL2
O95445	13	12	64.0009	7.14448e-09	1.60036e-06	1.60221	1	Left colon stage III	Rectum stage III	Apolipoprotein M	APOM
Q5TB30;Q13884	7	5	33.057	4.17021e-05	0.00934127	1.58121	0.994198	Left colon stage III	Rectum stage III	DEP domain-containing protein 1A	DEPDC1
P10909	62	51	454.119	8.26386e-08	1.85111e-05	1.57155	0.99999	Left colon stage III	Rectum stage III	Clusterin	CLU
Q96KN2	19	15	127.96	2.37851e-07	5.32786e-05	1.55813	0.999966	Left colon stage III	Rectum stage III	Beta-Ala-His dipeptidase	CNDP1
Q96ET8;Q9NYZ1	4	3	14.7828	2.45538e-05	0.00550004	1.55724	0.996264	Left colon stage III	Rectum stage III	Golgi apparatus membrane protein TVP23 homolog C	TVP23C
P00742	29	19	176.11	4.02576e-05	0.0090177	1.54952	0.994325	Left colon stage III	Rectum stage III	Coagulation factor X	F10
P04004	93	77	458.105	4.07635e-08	9.13103e-06	1.5231	0.999996	Right colon stage III	Rectum stage III	Vitronectin	VTN
P07358	47	36	293.028	2.88291e-06	0.000645773	1.52264	0.999532	Right colon stage III	Rectum stage III	Complement component C8 beta chain	C8B
P05452	21	17	176.313	2.2907e-06	0.000513117	1.52037	0.99959	Left colon stage III	Rectum stage III	Tetranectin	CLEC3B
P02775	9	7	65.9642	6.59553e-06	0.0014774	1.50334	0.998904	Left colon stage III	Rectum stage III	Platelet basic protein	PPBP
P02741	4	3	22.7236	5.78989e-06	0.00129694	1.50294	0.998975	Rectum stage III	Right colon stage III	C-reactive protein	CRP
P38919	5	2	27.0021	8.80765e-07	0.000197291	1.5018	0.999847	Right colon stage III	Rectum stage III	Eukaryotic initiation factor 4A-III	EIF4A3
P01042	89	82	598.081	2.08504e-07	4.67049e-05	1.49361	0.99997	Left colon stage III	Rectum stage III	Kininogen-1	KNG1
P02790;P51687;Q00973;Q04917;Q5T013;Q9NXR7;Q9NZ08;Q9Y2H2;Q9Y2K5;V9GYY9	182	150	1010.98	3.96199e-09	8.87486e-07	1.47306	1	Right colon stage III	Rectum stage III	Hemopexin	HPX
Q14624	125	110	913.611	2.18535e-05	0.00489518	1.46127	0.996565	Left colon stage III	Rectum stage III	Inter-alpha-trypsin inhibitor heavy chain H4	ITIH4
A5A3E0;Q6S8J3;P0CG39;Q9BYX7;E7EQ34;O14653	52	14	289.676	6.15337e-06	0.00137835	1.45557	0.998923	Left colon stage III	Rectum stage III	POTE ankyrin domain family member F	POTEF
P01344	7	4	27.5203	9.68775e-06	0.00217006	1.44341	0.998332	Left colon stage III	Rectum stage III	Insulin-like growth factor II	IGF2
P07360	22	20	169.065	1.27187e-05	0.00284899	1.38867	0.997884	Right colon stage III	Rectum stage III	Complement component C8 gamma chain	C8G
