# Supplementary material for: Plasma protein expression differs between colorectal cancer patients depending on primary tumor location
Source: Cancer Med. 2020 May 26;9(14):5221–34. doi: 10.1002/cam4.3178 (PMC7367633; doi:10.1002/cam4.3178)
Supplement: Supplementary file 5 — Table S4 [file CAM4-9-5221-s005.xlsx]

## Sheet: S4A - All
Accession	Fold change (right/left colon)	Fold change (right colon/rectum)	Fold change (left colon/rectum)	Protein name	Gene name
A0A075B6Z2	1.27584	1.47838	1.15875	T cell receptor alpha joining 56 (Fragment)	TRAJ56
A0A096LPE2;P35542;Q09328	1.28597	2.09082	1.62587	SAA2-SAA4 readthrough	SAA2-SAA4
A0ZSE6	1.44172	2.88471	2.00089	Cell cycle control protein 50C	TMEM30CP		Supplementary Table S4 – The fold changes for each protein between two tumor locations only. Supplementary Table S4A shows the fold changes when all samples were compared, Supplementary Table S4B when only stage II samples were compared, and Supplementary Table S4C when only stage III samples were compared. In each table, the proteins with a Bonferroni-corrected ANOVA p-value of less than 0.01 ar…
A5A3E0;Q6S8J3;P0CG39;Q9BYX7;E7EQ34;O14653	1.07854	1.39179	1.29045	POTE ankyrin domain family member F	POTEF
A6NMZ7;P51570;Q13158;Q6NT55	1.38304	4.28482	3.09811	Collagen alpha-6(VI) chain	COL6A6
B1AJZ9	1.45499	3.41445	2.34673	Forkhead-associated domain-containing protein 1	FHAD1
B4E1Z4;P00751	1.17511	1.34679	1.1461	cDNA FLJ55673_ highly similar to Complement factor B (EC 3.4.21.47)
G9CGD6;Q8WWN9;Q96H79	1.06855	2.08776	1.95383	CNK3/IPCEF1 fusion protein	CNK3/IPCEF1
H0YJW9	1.33407	1.22177	-1.22177	Uncharacterized protein (Fragment)
H3BMM5	1.11127	4.20442	3.78343	Uncharacterized protein
H7BZ55	1.18699	2.3971	2.01949	Putative ciliary rootlet coiled-coil protein 2	CROCC2
K7ER74;P02655	-1.13629	1.13629	1.02302	APOC4-APOC2 readthrough (NMD candidate)	APOC4-APOC2
O00219	-1.1337	1.82349	2.06729	Hyaluronan synthase 3	HAS3
O00750;Q8NI17	1.26325	1.71517	1.35774	Phosphatidylinositol 4-phosphate 3-kinase C2 domain-containing subunit beta	PIK3C2B
O14791	-1.00932	1.00932	-1.00932	Apolipoprotein L1	APOL1
O43166	1.21861	1.92759	1.58179	Signal-induced proliferation-associated 1-like protein 1	SIPA1L1
O43866	1.20343	3.41719	2.83954	CD5 antigen-like	CD5L
O60437	1.12554	1.803	1.6019	Periplakin	PPL
O60870	1.06835	1.4265	1.33523	DNA/RNA-binding protein KIN17	KIN
O75038	1.34402	3.31786	2.4686	1-phosphatidylinositol 4_5-bisphosphate phosphodiesterase eta-2	PLCH2
O75636	1.0723	1.75814	1.6396	Ficolin-3	FCN3
O75882	1.19195	2.13761	1.79337	Attractin	ATRN
O95445	-1.00973	1.3273	1.34022	Apolipoprotein M	APOM
O95522	1.03351	1.52104	1.47173	PRAME family member 12	PRAMEF12
O95568	1.33511	1.41819	1.06223	Histidine protein methyltransferase 1 homolog	METTL18
O95996	1.03646	1.66411	1.60557	Adenomatous polyposis coli protein 2	APC2
P00450;Q96CS3;Q96L14;Q99551;Q9BRC7	1.10951	1.39162	1.25427	Ceruloplasmin	CP
P00734	1.10028	1.36807	1.24338	Prothrombin	F2
P00736	1.21252	1.80679	1.49011	Complement C1r subcomponent	C1R
P00739	-1.01799	1.30456	1.32802	Haptoglobin-related protein	HPR
P00740	1.35337	2.35698	1.74156	Coagulation factor IX	F9
P00742	1.02359	1.27114	1.24185	Coagulation factor X	F10
P00746	1.20033	3.79957	3.16544	Complement factor D	CFD
P00747;Q02325;Q15195;P57058;Q9HC62	1.05344	1.63804	1.55495	Plasminogen	PLG
P00748	1.09438	1.33717	1.22185	Coagulation factor XII	F12
P00915	-1.02961	1.10572	1.13846	Carbonic anhydrase 1	CA1
P01008	1.14622	1.33381	1.16366	Antithrombin-III	SERPINC1
P01011	1.09495	1.07938	-1.07938	Alpha-1-antichymotrypsin	SERPINA3
P01019	-1.01229	1.01229	-1.01229	Angiotensinogen	AGT
P01024;P05198;P0C7N8;P53794;Q2KHR3;Q3SXM5;Q5T200;Q8N3E9;Q8NBP0;Q8TE49;Q9BW04;Q9H974	1.19732	1.56423	1.30645	Complement C3	C3
P01031	1.08246	1.34628	1.24372	Complement C5	C5
P01034	1.10911	1.66481	1.50103	Cystatin-C	CST3
P01042	1.08636	1.52785	1.40639	Kininogen-1	KNG1
P01344	1.11054	1.44139	1.29792	Insulin-like growth factor II	IGF2
P02649	1.03311	1.50719	1.45889	Apolipoprotein E	APOE
P02654;Q9H223	1.01253	1.27639	1.2606	Apolipoprotein C-I	APOC1
P02656	-1.01331	1.12931	1.14434	Apolipoprotein C-III	APOC3
P02741	1.00874	-1.00874	1.00874	C-reactive protein	CRP
P02743	1.08495	1.07844	-1.07844	Serum amyloid P-component	APCS
P02745	1.10093	1.38811	1.26086	Complement C1q subcomponent subunit A	C1QA
P02746	1.18716	1.9277	1.62379	Complement C1q subcomponent subunit B	C1QB
P02747	1.17521	1.2888	1.09665	Complement C1q subcomponent subunit C	C1QC
P02748	1.30036	1.43751	1.10547	Complement component C9	C9
P02749	-1.04245	1.16267	1.21203	Beta-2-glycoprotein 1	APOH
P02750;Q12901;Q9GZR7;Q9H2Y7	1.2133	1.53846	1.268	Leucine-rich alpha-2-glycoprotein	LRG1
P02753	1.17304	1.77258	1.5111	Retinol-binding protein 4	RBP4
P02760	1.10618	1.31436	1.1882	Protein AMBP	AMBP
P02765	1.07873	1.31327	1.21742	Alpha-2-HS-glycoprotein	AHSG
P02766	1.43761	2.40358	1.67193	Transthyretin	TTR
P02774	1.14199	1.08819	-1.08819	Vitamin D-binding protein	GC
P02775	1.06562	1.17671	1.10425	Platelet basic protein	PPBP
P02776;P10720	1.24936	2.03797	1.63121	Platelet factor 4	PF4
P02790;P51687;Q00973;Q04917;Q5T013;Q9NXR7;Q9NZ08;Q9Y2H2;Q9Y2K5;V9GYY9	1.19523	1.46771	1.22797	Hemopexin	HPX
P03952	1.07092	1.42892	1.33429	Plasma kallikrein	KLKB1
P04003	1.14541	1.58216	1.38131	C4b-binding protein alpha chain	C4BPA
P04004	1.17724	1.49109	1.2666	Vitronectin	VTN
P04070	1.1684	2.41661	2.0683	Vitamin K-dependent protein C	PROC
P04083	-1.02461	1.04708	1.07285	Annexin A1	ANXA1
P04180	-1.00871	1.00871	-1.00871	Phosphatidylcholine-sterol acyltransferase	LCAT
P04196	1.0027	1.72792	1.72326	Histidine-rich glycoprotein	HRG
P04217	1.08281	1.23684	1.14225	Alpha-1B-glycoprotein	A1BG
P04264	-1.49934	3.52185	5.28043	Keratin_ type II cytoskeletal 1	KRT1
P04278	-1.11284	1.11284	-1.11284	Sex hormone-binding globulin	SHBG
P05090	-1.10111	1.2459	1.37188	Apolipoprotein D	APOD
P05155	1.08654	1.14773	1.05632	Plasma protease C1 inhibitor	SERPING1
P05156;Q5SWL8	1.16785	1.92903	1.65178	Complement factor I	CFI
P05452	-1.01273	1.58346	1.60362	Tetranectin	CLEC3B
P05455	-1.17512	1.0105	1.18746	Lupus La protein	SSB
P05543	-1.01186	1.42229	1.43916	Thyroxine-binding globulin	SERPINA7
P05546	1.12771	1.53719	1.36311	Heparin cofactor 2	SERPIND1
P06276	-1.15461	1.61597	1.86582	Cholinesterase	BCHE
P06396	-1.0131	1.60763	1.62869	Gelsolin	GSN
P06681	-1.01563	1.49982	1.52326	Complement C2	C2
P06727	1.11335	1.38401	1.2431	Apolipoprotein A-IV	APOA4
P07225	1.17055	1.76819	1.51057	Vitamin K-dependent protein S	PR 1
P07357	1.21229	1.99879	1.64876	Complement component C8 alpha chain	C8A
P07358	1.30889	1.62138	1.23875	Complement component C8 beta chain	C8B
P07360	1.17484	1.50272	1.27908	Complement component C8 gamma chain	C8G
P07737	-1.02523	2.30075	2.3588	Profilin-1	PFN1
P07996	1.32013	1.03434	-1.03434	Thrombospondin-1	THBS1
P08185	-1.05068	1.05068	-1.05068	Corticosteroid-binding globulin	SERPINA6
P08294	1.37373	1.60479	1.1682	Extracellular superoxide dismutase [Cu-Zn]	SOD3
P08571	1.04349	1.83429	1.75783	Monocyte differentiation antigen CD14	CD14
P08603	1.15423	1.73867	1.50634	Complement factor H	CFH
P08697	1.13962	1.5859	1.39161	Alpha-2-antiplasmin	SERPINF2
P08779;P02533	1.6058	11.4051	7.10248	Keratin_ type I cytoskeletal 16	KRT16
P09429	1.26646	1.87485	1.48039	High mobility group protein B1	HMGB1
P09871	1.16778	1.6759	1.43512	Complement C1s subcomponent	C1S
P0C0L4	1.02242	2.34217	2.2908	Complement C4-A	C4A
P0C0L5	-1.04626	1.62248	1.69753	Complement C4-B	C4B
P0DJI8	1.30624	3.0655	4.00428	Serum amyloid A-1 protein	SAA1
P0DJI9	-1.22145	1.22145	-1.22145	Serum amyloid A-2 protein	SAA2
P10643	1.12583	1.96298	1.74358	Complement component C7	C7
P10909	1.13421	1.52137	1.34134	Clusterin	CLU
P11177	-1.11643	1.71863	1.91872	Pyruvate dehydrogenase E1 component subunit beta_ mitochondrial	PDHB
P11226	1.15849	1.28209	1.10669	Mannose-binding protein C	MBL2
P12544	1.17712	1.57208	1.33553	Granzyme A	GZMA
P13645;Q7Z3Y7;Q7Z3Y8;Q7Z3Y9;Q7Z3Z0	1.1406	7.79908	6.8377	Keratin_ type I cytoskeletal 10	KRT10
P13671	1.14125	1.50457	1.31836	Complement component C6	C6
P13688	-1.1843	1.1843	1.00795	Carcinoembryonic antigen-related cell adhesion molecule 1	CEACAM1
P15169	1.11754	1.78191	1.5945	Carboxypeptidase N catalytic chain	CPN1
P17936	1.05724	1.24975	1.18208	Insulin-like growth factor-binding protein 3	IGFBP3
P18428	1.05578	1.66647	1.57843	Lipopolysaccharide-binding protein	LBP
P19823	1.08473	1.33208	1.22804	Inter-alpha-trypsin inhibitor heavy chain H2	ITIH2
P19827	1.10895	1.35106	1.21832	Inter-alpha-trypsin inhibitor heavy chain H1	ITIH1
P20742	-1.11078	1.64864	1.83128	Pregnancy zone protein	PZP
P20851	1.17144	1.8358	1.56712	C4b-binding protein beta chain	C4BPB
P22352	-1.05253	1.38367	1.45634	Glutathione peroxidase 3	GPX3
P22792	1.12667	1.11708	-1.11708	Carboxypeptidase N subunit 2	CPN2
P23142	1.29527	1.38722	1.07099	Fibulin-1	FBLN1
P23508	-1.02697	1.18117	1.21302	Colorectal mutant cancer protein	MCC
P25311	1.00989	1.63694	1.62092	Zinc-alpha-2-glycoprotein	AZGP1
P26927	1.11927	1.38743	1.23958	Hepatocyte growth factor-like protein	MST1
P27169	-1.04283	1.23522	1.28813	Serum paraoxonase/arylesterase 1	PON1
P27918	1.35588	2.61294	1.92712	Properdin	CFP
P29622	1.04707	1.28324	1.22556	Kallistatin	SERPINA4
P32456	-1.42611	1.42611	-1.42611	Guanylate-binding protein 2	GBP2
P32856	1.28412	1.9901	1.54977	Syntaxin-2	STX2
P35527	1.03376	10.0659	9.73715	Keratin_ type I cytoskeletal 9	KRT9
P35858;Q2M5E4	1.15904	1.61165	1.39051	Insulin-like growth factor-binding protein complex acid labile subunit	IGFALS
P36955	1.0247	1.06792	1.04218	Pigment epithelium-derived factor	SERPINF1
P36980	1.1888	1.9093	1.60607	Complement factor H-related protein 2	CFHR2
P38919	1.14481	1.23266	1.07673	Eukaryotic initiation factor 4A-III	EIF4A3
P42336	1.31386	2.3507	1.78916	Phosphatidylinositol 4_5-bisphosphate 3-kinase catalytic subunit alpha isoform	PIK3CA
P43220	-1.10502	1.10502	-1.10502	Glucagon-like peptide 1 receptor	GLP1R
P43251	1.22046	2.04471	1.67536	Biotinidase	BTD
P43652	1.1063	1.55984	1.40996	Afamin	AFM
P46459	-1.03563	1.06392	1.10183	Vesicle-fusing ATPase	NSF
P48736	1.23382	1.7493	1.4178	Phosphatidylinositol 4_5-bisphosphate 3-kinase catalytic subunit gamma isoform	PIK3CG
P48740	-1.13474	1.19713	1.35844	Mannan-binding lectin serine protease 1	MASP1
P49908	1.05785	-1.05785	1.05785	Selenoprotein P	SELENOP
P51884	1.20728	1.38645	1.14841	Lumican	LUM
P54756	1.35948	1.57786	1.16064	Ephrin type-A receptor 5	EPHA5
P55056	1.04688	1.73556	1.65783	Apolipoprotein C-IV	APOC4
P55285	1.74015	2.30335	1.32365	Cadherin-6	CDH6
P59047	1.1982	2.76793	2.31007	NACHT_ LRR and PYD domains-containing protein 5	NLRP5
P60709;P63261	1.39844	1.69581	1.21264	Actin_ cytoplasmic 1	ACTB
P61626	1.12189	1.84015	1.64021	Lysozyme C	LYZ
P68032;P62736;P68133;P63267	1.06359	1.54294	1.45069	Actin_ alpha cardiac muscle 1	ACTC1
P68871;P69891;P69892	1.00778	1.3841	1.37342	Hemoglobin subunit beta	HBB
P69905	1.02061	1.81875	1.78202	Hemoglobin subunit alpha	HBA1
P80108	1.27459	1.96481	1.54152	Phosphatidylinositol-glycan-specific phospholipase D	GPLD1
Q01432	1.31591	2.3154	1.75955	AMP deaminase 3	AMPD3
Q03591	1.49537	6.1732	4.1282	Complement factor H-related protein 1	CFHR1
Q04756	1.22247	2.23905	1.83158	Hepatocyte growth factor activator	HGFAC
Q05655	1.14116	2.06273	1.80757	Protein kinase C delta type	PRKCD
Q06033	1.31941	1.99358	1.51096	Inter-alpha-trypsin inhibitor heavy chain H3	ITIH3
Q08380	1.04879	1.07508	1.02507	Galectin-3-binding protein	LGALS3BP
Q12805	1.41669	3.43766	2.42655	EGF-containing fibulin-like extracellular matrix protein 1	EFEMP1
Q12929	1.2166	1.927	1.58393	Epidermal growth factor receptor kinase substrate 8	EPS8
Q13474	1.42943	1.24408	-1.24408	Dystrophin-related protein 2	DRP2
Q13790	1.07044	-1.07044	1.07044	Apolipoprotein F	APOF
Q13976	-1.12252	1.14612	1.28655	cGMP-dependent protein kinase 1	PRKG1
Q14244;Q6UVJ0	1.07919	1.45419	1.34749	Ensconsin	MAP7
Q14520	1.15926	2.27947	1.96632	Hyaluronan-binding protein 2	HABP2
Q14624	1.02783	1.4133	1.37502	Inter-alpha-trypsin inhibitor heavy chain H4	ITIH4
Q15166	2.9479	2.06275	-2.06275	Serum paraoxonase/lactonase 3	PON3
Q15293	1.22886	1.54804	1.25974	Reticulocalbin-1	RCN1
Q16610	1.23824	1.5372	1.24143	Extracellular matrix protein 1	ECM1
Q1X8D7;P09661	-1.14629	1.14629	-1.14629	Leucine-rich repeat-containing protein 36	LRRC36
Q2M1P5	1.14952	1.78326	1.55132	Kinesin-like protein KIF7	KIF7
Q3KQU3	1.38479	1.92757	1.39196	MAP7 domain-containing protein 1	MAP7D1
Q3V6T2	1.21271	4.32398	3.56556	Girdin	CCDC88A
Q562R1	1.18723	1.7103	1.44058	Beta-actin-like protein 2	ACTBL2
Q5JYT7;Q96HE7	-1.01047	1.76731	1.78581	Uncharacterized protein KIAA1755	KIAA1755
Q5TB30;Q13884	1.03316	1.45272	1.40609	DEP domain-containing protein 1A	DEPDC1
Q5TZA2;Q96RG2;P0C5J1;Q8N7N1	1.16759	2.32197	1.98868	Rootletin	CROCC
Q6IEE8	-1.03126	2.23141	2.30116	Schlafen family member 12-like	SLFN12L
Q6IPM2	1.20201	2.04124	1.69818	IQ domain-containing protein E	IQCE
Q6UB98	1.30368	3.0281	2.32273	Ankyrin repeat domain-containing protein 12	ANKRD12
Q6UXB8	1.63194	2.23607	1.37019	Peptidase inhibitor 16	PI16
Q6ZN16	1.25502	1.31308	1.04626	Mitogen-activated protein kinase kinase kinase 15	MAP3K15
Q7Z3Z4	1.57289	1.7698	1.12519	Piwi-like protein 4	PIWIL4
Q7Z4L5	-1.04729	1.25339	1.31266	Tetratricopeptide repeat protein 21B	TTC21B
Q7Z7B0	-1.30301	1.30301	-1.30301	Filamin-A-interacting protein 1	FILIP1
Q86UX7	1.45647	3.7711	2.58921	Fermitin family homolog 3	FERMT3
Q8IV77	1.52005	2.52443	1.66076	Cyclic nucleotide-gated cation channel alpha-4	CNGA4
Q8IWC1	1.07051	1.80274	1.68399	MAP7 domain-containing protein 3	MAP7D3
Q8IWZ5	1.1445	1.51706	1.32553	Tripartite motif-containing protein 42	TRIM42
Q8IY22;P01210;P53677	-1.04838	1.64294	1.72243	C-Maf-inducing protein	CMIP
Q8IZU8	-1.14072	1.09952	1.25424	Dermatan-sulfate epimerase-like protein	DSEL
Q8N4C6	1.36778	1.68483	1.23179	Ninein	NIN
Q8N841	1.25045	2.57662	2.06055	Tubulin polyglutamylase TTLL6	TTLL6
Q8TBZ2	1.10639	2.4605	2.2239	MYCBP-associated protein	MYCBPAP
Q8TE85	1.23766	1.93177	1.56082	Grainyhead-like protein 3 homolog	GRHL3
Q92496	1.69183	13.0124	7.69131	Complement factor H-related protein 4	CFHR4
Q92598	1.06983	1.26679	1.1841	Heat shock protein 105 kDa	HSPH1
Q92698	-1.04305	2.50461	2.61244	DNA repair and recombination protein RAD54-like	RAD54L
Q92777	1.3878	2.26009	1.62854	Synapsin-2	SYN2
Q92954	1.2965	1.86189	1.43608	Proteoglycan 4	PRG4
Q96ET8;Q9NYZ1	-1.02118	1.31012	1.33786	Golgi apparatus membrane protein TVP23 homolog C	TVP23C
Q96G01	1.16815	2.12091	1.81562	Protein bicaudal D homolog 1	BICD1
Q96IY4	1.23522	2.01841	1.63405	Carboxypeptidase B2	CPB2
Q96KN2	1.07882	1.28939	1.19518	Beta-Ala-His dipeptidase	CNDP1
Q96L93	-1.12378	1.18391	1.33045	Kinesin-like protein KIF16B	KIF16B
Q96PD5	1.18252	1.10682	-1.10682	N-acetylmuramoyl-L-alanine amidase	PGLYRP2
Q96PZ0	1.26777	2.69468	2.12552	Pseudouridylate synthase 7 homolog	PUS7
Q9BXR6	1.13822	2.0551	1.80554	Complement factor H-related protein 5	CFHR5
Q9H0R5	1.14901	1.95046	1.69751	Guanylate-binding protein 3	GBP3
Q9NR63	1.36408	1.26105	-1.26105	Cytochrome P450 26B1	CYP26B1
Q9NZP8	1.13964	1.18215	1.0373	Complement C1r subcomponent-like protein	C1RL
Q9P2D0	1.18324	1.5142	1.27971	Inhibitor of Bruton tyrosine kinase	IBTK
Q9P2E3	1.04534	3.08076	2.94714	NFX1-type zinc finger-containing protein 1	ZNFX1
Q9P2J5	1.20017	1.3881	1.15658	Leucine--tRNA ligase_ cytoplasmic	LARS
Q9UGM5	1.182	-1.182	1.182	Fetuin-B	FETUB
Q9UIC8	1.64974	1.2562	-1.2562	Leucine carboxyl methyltransferase 1	LCMT1
Q9UIF8	1.42654	4.6288	3.24478	Bromodomain adjacent to zinc finger domain protein 2B	BAZ2B
Q9UK55	1.41019	2.75115	1.95091	Protein Z-dependent protease inhibitor	SERPINA10
Q9ULC5	1.63293	6.33627	3.88031	Long-chain-fatty-acid--CoA ligase 5	ACSL5
Q9ULV0	1.07596	1.44936	1.34704	Unconventional myosin-Vb	MYO5B
Q9UPU9	-1.18622	1.53141	1.81659	Protein Smaug homolog 1	SAMD4A
Q9Y4B5	1.25185	2.11587	1.6902	Microtubule cross-linking factor 1	MTCL1
Q9Y4C1	1.37943	2.93128	2.12499	Lysine-specific demethylase 3A	KDM3A
Q9Y6X9	-1.81569	1.81569	-1.81569	MORC family CW-type zinc finger protein 2	MORC2
Bonferroni-corrected p-value of less than 0.01
p-value of less than 0.05 within group (two locations)

## Sheet: S4B - Stage II
Accession	Fold change (right/left colon stage II)	Fold change (right colon/rectum stage II)	Fold change (left colon/rectum stage II)	Protein name	Gene name
A0A075B6Z2	1.31703	1.17385	-1.17385	T cell receptor alpha joining 56 (Fragment)	TRAJ56
A0A096LPE2;P35542;Q09328	1.59254	2.01239	1.26364	SAA2-SAA4 readthrough	SAA2-SAA4
A0ZSE6	1.24712	2.52458	2.02433	Cell cycle control protein 50C	TMEM30CP
A5A3E0;Q6S8J3;P0CG39;Q9BYX7;E7EQ34;O14653	1.3215	1.47944	1.11952	POTE ankyrin domain family member F	POTEF		Supplementary Table S4 – The fold changes for each protein between two tumor locations only. Supplementary Table S4A shows the fold changes when all samples were compared, Supplementary Table S4B when only stage II samples were compared, and Supplementary Table S4C when only stage III samples were compared. In each table, the proteins with a Bonferroni-corrected ANOVA p-value of less than 0.01 ar…
A6NMZ7;P51570;Q13158;Q6NT55	1.26034	3.98433	3.16132	Collagen alpha-6(VI) chain	COL6A6
B1AJZ9	1.28394	3.11887	2.42914	Forkhead-associated domain-containing protein 1	FHAD1
B4E1Z4;P00751	1.25401	1.43803	1.14675	cDNA FLJ55673_ highly similar to Complement factor B (EC 3.4.21.47)
G9CGD6;Q8WWN9;Q96H79	-1.01254	1.63532	1.65583	CNK3/IPCEF1 fusion protein	CNK3/IPCEF1
H0YJW9	1.49057	1.06698	-1.06698	Uncharacterized protein (Fragment)
H3BMM5	1.3261	3.47071	2.61724	Uncharacterized protein
H7BZ55	1.34847	2.35061	1.74316	Putative ciliary rootlet coiled-coil protein 2	CROCC2
K7ER74;P02655	-1.01973	1.01973	-1.01973	APOC4-APOC2 readthrough (NMD candidate)	APOC4-APOC2
O00219	-1.04011	1.7456	1.81561	Hyaluronan synthase 3	HAS3
O00750;Q8NI17	1.41462	1.83928	1.30019	Phosphatidylinositol 4-phosphate 3-kinase C2 domain-containing subunit beta	PIK3C2B
O14791	1.14214	-1.14214	1.14214	Apolipoprotein L1	APOL1
O43166	1.37605	1.75521	1.27554	Signal-induced proliferation-associated 1-like protein 1	SIPA1L1
O43866	1.18742	4.008	3.37539	CD5 antigen-like	CD5L
O60437	1.06044	1.18428	1.11678	Periplakin	PPL
O60870	1.32844	1.65674	1.24714	DNA/RNA-binding protein KIN17	KIN
O75038	1.18293	2.94549	2.49	1-phosphatidylinositol 4_5-bisphosphate phosphodiesterase eta-2	PLCH2
O75636	1.26573	2.20581	1.74271	Ficolin-3	FCN3
O75882	1.16068	2.04457	1.76153	Attractin	ATRN
O95445	1.18388	1.27715	1.07878	Apolipoprotein M	APOM
O95522	1.03257	1.53416	1.48577	PRAME family member 12	PRAMEF12
O95568	1.54577	1.47528	-1.47528	Histidine protein methyltransferase 1 homolog	METTL18
O95996	1.2856	1.72145	1.33902	Adenomatous polyposis coli protein 2	APC2
P00450;Q96CS3;Q96L14;Q99551;Q9BRC7	1.28088	1.65261	1.29021	Ceruloplasmin	CP
P00734	1.33194	1.4896	1.11837	Prothrombin	F2
P00736	1.26043	1.65648	1.31421	Complement C1r subcomponent	C1R
P00739	-1.16316	1.29306	1.50404	Haptoglobin-related protein	HPR
P00740	1.66942	2.10333	1.25992	Coagulation factor IX	F9
P00742	1.20879	1.14615	-1.14615	Coagulation factor X	F10
P00746	1.30557	4.30435	3.29691	Complement factor D	CFD
P00747;Q02325;Q15195;P57058;Q9HC62	1.28638	1.74189	1.3541	Plasminogen	PLG
P00748	1.25315	1.43178	1.14254	Coagulation factor XII	F12
P00915	-1.00192	1.00192	-1.00192	Carbonic anhydrase 1	CA1
P01008	1.37932	1.63464	1.18511	Antithrombin-III	SERPINC1
P01011	1.37603	1.04723	-1.04723	Alpha-1-antichymotrypsin	SERPINA3
P01019	1.38945	1.07	-1.07	Angiotensinogen	AGT
P01024;P05198;P0C7N8;P53794;Q2KHR3;Q3SXM5;Q5T200;Q8N3E9;Q8NBP0;Q8TE49;Q9BW04;Q9H974	1.3398	1.63615	1.2212	Complement C3	C3
P01031	1.21379	1.44129	1.18743	Complement C5	C5
P01034	1.3876	2.09855	1.51236	Cystatin-C	CST3
P01042	1.30656	1.70751	1.30687	Kininogen-1	KNG1
P01344	1.25303	1.46428	1.1686	Insulin-like growth factor II	IGF2
P02649	1.11253	1.30764	1.17537	Apolipoprotein E	APOE
P02654;Q9H223	1.31144	1.2627	-1.2627	Apolipoprotein C-I	APOC1
P02656	1.20705	1.02214	-1.02214	Apolipoprotein C-III	APOC3
P02741	1.09842	-1.09842	1.09842	C-reactive protein	CRP
P02743	1.16882	-1.16882	1.16882	Serum amyloid P-component	APCS
P02745	1.15538	1.325	1.14681	Complement C1q subcomponent subunit A	C1QA
P02746	1.2561	1.71359	1.36422	Complement C1q subcomponent subunit B	C1QB
P02747	1.19479	1.26721	1.06061	Complement C1q subcomponent subunit C	C1QC
P02748	1.48843	1.55879	1.04727	Complement component C9	C9
P02749	1.08389	1.34921	1.24478	Beta-2-glycoprotein 1	APOH
P02750;Q12901;Q9GZR7;Q9H2Y7	1.30632	1.66253	1.27269	Leucine-rich alpha-2-glycoprotein	LRG1
P02753	1.47914	1.97493	1.33518	Retinol-binding protein 4	RBP4
P02760	1.21552	1.36908	1.12633	Protein AMBP	AMBP
P02765	1.49585	1.53719	1.02764	Alpha-2-HS-glycoprotein	AHSG
P02766	1.30594	2.05685	1.57499	Transthyretin	TTR
P02774	1.31884	1.18514	-1.18514	Vitamin D-binding protein	GC
P02775	1.47654	1.13158	-1.13158	Platelet basic protein	PPBP
P02776;P10720	1.3575	1.58657	1.16875	Platelet factor 4	PF4
P02790;P51687;Q00973;Q04917;Q5T013;Q9NXR7;Q9NZ08;Q9Y2H2;Q9Y2K5;V9GYY9	1.31377	1.48212	1.12815	Hemopexin	HPX
P03952	1.26605	1.6447	1.29907	Plasma kallikrein	KLKB1
P04003	1.38159	1.51596	1.09725	C4b-binding protein alpha chain	C4BPA
P04004	1.34827	1.47638	1.09502	Vitronectin	VTN
P04070	1.21225	2.7087	2.23444	Vitamin K-dependent protein C	PROC
P04083	1.20884	1.16931	-1.16931	Annexin A1	ANXA1
P04180	-1.18525	1.18525	-1.18525	Phosphatidylcholine-sterol acyltransferase	LCAT
P04196	1.0848	2.07482	1.91263	Histidine-rich glycoprotein	HRG
P04217	1.0494	1.23807	1.17978	Alpha-1B-glycoprotein	A1BG
P04264	-3.7466	1.97083	7.38393	Keratin_ type II cytoskeletal 1	KRT1
P04278	-1.03742	1.03742	-1.03742	Sex hormone-binding globulin	SHBG
P05090	1.02757	1.0626	1.03409	Apolipoprotein D	APOD
P05155	1.29333	1.21747	-1.21747	Plasma protease C1 inhibitor	SERPING1
P05156;Q5SWL8	1.25811	1.96184	1.55936	Complement factor I	CFI
P05452	1.03271	1.79823	1.74128	Tetranectin	CLEC3B
P05455	1.17813	-1.17813	1.17813	Lupus La protein	SSB
P05543	1.13654	1.65591	1.45697	Thyroxine-binding globulin	SERPINA7
P05546	1.40822	1.67827	1.19177	Heparin cofactor 2	SERPIND1
P06276	1.04786	1.61517	1.5414	Cholinesterase	BCHE
P06396	1.05018	1.74212	1.65887	Gelsolin	GSN
P06681	1.17361	1.6503	1.40618	Complement C2	C2
P06727	1.41058	1.41307	1.00177	Apolipoprotein A-IV	APOA4
P07225	1.31877	1.78993	1.35728	Vitamin K-dependent protein S	PR 1
P07357	1.26549	1.99719	1.5782	Complement component C8 alpha chain	C8A
P07358	1.3537	1.76363	1.30282	Complement component C8 beta chain	C8B
P07360	1.3254	1.66527	1.25644	Complement component C8 gamma chain	C8G
P07737	-1.25205	2.17476	2.72292	Profilin-1	PFN1
P07996	1.58201	1.09666	-1.09666	Thrombospondin-1	THBS1
P08185	1.20543	-1.20543	1.20543	Corticosteroid-binding globulin	SERPINA6
P08294	1.69455	2.46705	1.45587	Extracellular superoxide dismutase [Cu-Zn]	SOD3
P08571	1.15955	2.38898	2.06026	Monocyte differentiation antigen CD14	CD14
P08603	1.21477	1.82346	1.50107	Complement factor H	CFH
P08697	1.41883	1.71397	1.20801	Alpha-2-antiplasmin	SERPINF2
P08779;P02533	1.67181	6.13998	3.67266	Keratin_ type I cytoskeletal 16	KRT16
P09429	1.43641	2.18042	1.51797	High mobility group protein B1	HMGB1
P09871	1.23403	1.59706	1.29418	Complement C1s subcomponent	C1S
P0C0L4	-1.23677	1.69161	2.09212	Complement C4-A	C4A
P0C0L5	-1.26446	1.16964	1.47896	Complement C4-B	C4B
P0DJI8	-3.13701	1.66308	5.2171	Serum amyloid A-1 protein	SAA1
P0DJI9	-3.56286	3.56286	1.302	Serum amyloid A-2 protein	SAA2
P10643	1.20444	1.9644	1.63096	Complement component C7	C7
P10909	1.37799	1.54252	1.1194	Clusterin	CLU
P11177	-1.01291	1.52611	1.54582	Pyruvate dehydrogenase E1 component subunit beta_ mitochondrial	PDHB
P11226	1.1997	1.27341	1.06144	Mannose-binding protein C	MBL2
P12544	1.33341	1.62597	1.2194	Granzyme A	GZMA
P13645;Q7Z3Y7;Q7Z3Y8;Q7Z3Y9;Q7Z3Z0	-1.10763	5.02013	5.56042	Keratin_ type I cytoskeletal 10	KRT10
P13671	1.26104	1.62847	1.29137	Complement component C6	C6
P13688	1.01025	1.14785	1.1362	Carcinoembryonic antigen-related cell adhesion molecule 1	CEACAM1
P15169	1.3651	1.93764	1.41942	Carboxypeptidase N catalytic chain	CPN1
P17936	1.10922	1.24492	1.12234	Insulin-like growth factor-binding protein 3	IGFBP3
P18428	1.08438	2.0524	1.8927	Lipopolysaccharide-binding protein	LBP
P19823	1.28554	1.49969	1.16659	Inter-alpha-trypsin inhibitor heavy chain H2	ITIH2
P19827	1.267	1.5055	1.18824	Inter-alpha-trypsin inhibitor heavy chain H1	ITIH1
P20742	1.00872	1.91616	1.8996	Pregnancy zone protein	PZP
P20851	1.32845	1.95646	1.47274	C4b-binding protein beta chain	C4BPB
P22352	1.09516	1.33777	1.22153	Glutathione peroxidase 3	GPX3
P22792	1.36105	1.24398	-1.24398	Carboxypeptidase N subunit 2	CPN2
P23142	1.24089	1.50923	1.21625	Fibulin-1	FBLN1
P23508	1.19042	1.15162	-1.15162	Colorectal mutant cancer protein	MCC
P25311	1.21782	1.5822	1.2992	Zinc-alpha-2-glycoprotein	AZGP1
P26927	1.12509	1.12734	1.00199	Hepatocyte growth factor-like protein	MST1
P27169	1.18954	1.52482	1.28185	Serum paraoxonase/arylesterase 1	PON1
P27918	1.26208	1.95966	1.55272	Properdin	CFP
P29622	1.14862	1.2299	1.07077	Kallistatin	SERPINA4
P32456	1.0174	-1.0174	1.0174	Guanylate-binding protein 2	GBP2
P32856	1.3192	1.88176	1.42644	Syntaxin-2	STX2
P35527	-1.62781	6.55207	10.6656	Keratin_ type I cytoskeletal 9	KRT9
P35858;Q2M5E4	1.43337	1.93238	1.34813	Insulin-like growth factor-binding protein complex acid labile subunit	IGFALS
P36955	1.19691	1.13726	-1.13726	Pigment epithelium-derived factor	SERPINF1
P36980	1.27268	1.77941	1.39816	Complement factor H-related protein 2	CFHR2
P38919	1.27276	1.03434	-1.03434	Eukaryotic initiation factor 4A-III	EIF4A3
P42336	1.18628	1.95714	1.64982	Phosphatidylinositol 4_5-bisphosphate 3-kinase catalytic subunit alpha isoform	PIK3CA
P43220	-1.12072	1.12072	-1.12072	Glucagon-like peptide 1 receptor	GLP1R
P43251	1.42747	2.25309	1.57838	Biotinidase	BTD
P43652	1.23928	1.86469	1.50466	Afamin	AFM
P46459	1.32347	1.16887	-1.16887	Vesicle-fusing ATPase	NSF
P48736	1.17375	1.80048	1.53395	Phosphatidylinositol 4_5-bisphosphate 3-kinase catalytic subunit gamma isoform	PIK3CG
P48740	-1.02344	1.24299	1.27212	Mannan-binding lectin serine protease 1	MASP1
P49908	1.28731	-1.28731	1.28731	Selenoprotein P	SELENOP
P51884	1.23698	1.50338	1.21536	Lumican	LUM
P54756	-1.29655	1.29655	1.0742	Ephrin type-A receptor 5	EPHA5
P55056	1.27345	1.94043	1.52376	Apolipoprotein C-IV	APOC4
P55285	3.82487	2.81123	-2.81123	Cadherin-6	CDH6
P59047	1.06494	2.3806	2.23543	NACHT_ LRR and PYD domains-containing protein 5	NLRP5
P60709;P63261	1.33648	1.5415	1.1534	Actin_ cytoplasmic 1	ACTB
P61626	-1.08901	1.69919	1.85044	Lysozyme C	LYZ
P68032;P62736;P68133;P63267	1.30673	1.97647	1.51253	Actin_ alpha cardiac muscle 1	ACTC1
P68871;P69891;P69892	-1.15349	1.15349	1.1301	Hemoglobin subunit beta	HBB
P69905	1.22672	1.51146	1.23212	Hemoglobin subunit alpha	HBA1
P80108	1.43257	2.15726	1.50586	Phosphatidylinositol-glycan-specific phospholipase D	GPLD1
Q01432	1.55971	3.44684	2.20993	AMP deaminase 3	AMPD3
Q03591	1.11369	2.57931	2.316	Complement factor H-related protein 1	CFHR1
Q04756	1.1065	2.3588	2.13176	Hepatocyte growth factor activator	HGFAC
Q05655	1.21996	2.12005	1.7378	Protein kinase C delta type	PRKCD
Q06033	1.37788	1.97917	1.43639	Inter-alpha-trypsin inhibitor heavy chain H3	ITIH3
Q08380	1.22625	1.33692	1.09025	Galectin-3-binding protein	LGALS3BP
Q12805	1.37041	3.15709	2.30375	EGF-containing fibulin-like extracellular matrix protein 1	EFEMP1
Q12929	1.33354	2.17575	1.63155	Epidermal growth factor receptor kinase substrate 8	EPS8
Q13474	1.41872	-1.41872	1.41872	Dystrophin-related protein 2	DRP2
Q13790	1.22515	-1.22515	1.22515	Apolipoprotein F	APOF
Q13976	1.04313	1.31997	1.2654	cGMP-dependent protein kinase 1	PRKG1
Q14244;Q6UVJ0	1.16934	1.66827	1.42668	Ensconsin	MAP7
Q14520	1.37173	2.20719	1.60905	Hyaluronan-binding protein 2	HABP2
Q14624	1.09759	1.40971	1.28437	Inter-alpha-trypsin inhibitor heavy chain H4	ITIH4
Q15166	11.1338	1.66028	-1.66028	Serum paraoxonase/lactonase 3	PON3
Q15293	1.38306	1.65695	1.19803	Reticulocalbin-1	RCN1
Q16610	1.02448	1.39763	1.36424	Extracellular matrix protein 1	ECM1
Q1X8D7;P09661	-1.01795	1.01795	-1.01795	Leucine-rich repeat-containing protein 36	LRRC36
Q2M1P5	1.10174	1.71048	1.55252	Kinesin-like protein KIF7	KIF7
Q3KQU3	1.42407	1.51663	1.065	MAP7 domain-containing protein 1	MAP7D1
Q3V6T2	1.22643	4.59743	3.74864	Girdin	CCDC88A
Q562R1	1.25207	1.84369	1.47251	Beta-actin-like protein 2	ACTBL2
Q5JYT7;Q96HE7	1.07195	1.36	1.26871	Uncharacterized protein KIAA1755	KIAA1755
Q5TB30;Q13884	1.2824	1.51589	1.18208	DEP domain-containing protein 1A	DEPDC1
Q5TZA2;Q96RG2;P0C5J1;Q8N7N1	1.05773	3.0998	2.93061	Rootletin	CROCC
Q6IEE8	-1.13273	1.8761	2.12513	Schlafen family member 12-like	SLFN12L
Q6IPM2	1.28571	1.79534	1.39638	IQ domain-containing protein E	IQCE
Q6UB98	1.57937	2.42976	1.53843	Ankyrin repeat domain-containing protein 12	ANKRD12
Q6UXB8	2.03869	2.37014	1.16258	Peptidase inhibitor 16	PI16
Q6ZN16	1.48467	1.22137	-1.22137	Mitogen-activated protein kinase kinase kinase 15	MAP3K15
Q7Z3Z4	1.9669	2.19408	1.1155	Piwi-like protein 4	PIWIL4
Q7Z4L5	1.13868	1.33342	1.17102	Tetratricopeptide repeat protein 21B	TTC21B
Q7Z7B0	1.06407	-1.06407	1.06407	Filamin-A-interacting protein 1	FILIP1
Q86UX7	1.06696	2.77721	2.60292	Fermitin family homolog 3	FERMT3
Q8IV77	1.60965	2.85345	1.77271	Cyclic nucleotide-gated cation channel alpha-4	CNGA4
Q8IWC1	1.38969	1.53877	1.10728	MAP7 domain-containing protein 3	MAP7D3
Q8IWZ5	1.14834	1.45994	1.27136	Tripartite motif-containing protein 42	TRIM42
Q8IY22;P01210;P53677	1.14352	1.59147	1.39172	C-Maf-inducing protein	CMIP
Q8IZU8	-1.40633	1.54437	2.17188	Dermatan-sulfate epimerase-like protein	DSEL
Q8N4C6	1.18822	1.3796	1.16107	Ninein	NIN
Q8N841	1.1045	1.95517	1.77018	Tubulin polyglutamylase TTLL6	TTLL6
Q8TBZ2	1.13714	2.51975	2.21586	MYCBP-associated protein	MYCBPAP
Q8TE85	1.29558	1.85343	1.43058	Grainyhead-like protein 3 homolog	GRHL3
Q92496	2.19292	8.36872	3.81624	Complement factor H-related protein 4	CFHR4
Q92598	1.1433	1.23287	1.07834	Heat shock protein 105 kDa	HSPH1
Q92698	-1.1	1.89195	2.08114	DNA repair and recombination protein RAD54-like	RAD54L
Q92777	1.69356	3.50471	2.06944	Synapsin-2	SYN2
Q92954	1.49824	1.95491	1.3048	Proteoglycan 4	PRG4
Q96ET8;Q9NYZ1	1.09462	1.2463	1.13856	Golgi apparatus membrane protein TVP23 homolog C	TVP23C
Q96G01	-1.06534	1.99989	2.13056	Protein bicaudal D homolog 1	BICD1
Q96IY4	1.40942	1.9226	1.36411	Carboxypeptidase B2	CPB2
Q96KN2	1.37039	1.23052	-1.23052	Beta-Ala-His dipeptidase	CNDP1
Q96L93	1.20441	-1.20441	1.20441	Kinesin-like protein KIF16B	KIF16B
Q96PD5	1.32665	1.13846	-1.13846	N-acetylmuramoyl-L-alanine amidase	PGLYRP2
Q96PZ0	1.15762	3.20183	2.76588	Pseudouridylate synthase 7 homolog	PUS7
Q9BXR6	1.15446	2.15097	1.86318	Complement factor H-related protein 5	CFHR5
Q9H0R5	-1.08665	1.4779	1.60596	Guanylate-binding protein 3	GBP3
Q9NR63	1.98343	1.36508	-1.36508	Cytochrome P450 26B1	CYP26B1
Q9NZP8	1.2072	1.06116	-1.06116	Complement C1r subcomponent-like protein	C1RL
Q9P2D0	1.40965	1.66011	1.17767	Inhibitor of Bruton tyrosine kinase	IBTK
Q9P2E3	1.23885	3.67024	2.96262	NFX1-type zinc finger-containing protein 1	ZNFX1
Q9P2J5	1.1612	1.31357	1.13121	Leucine--tRNA ligase_ cytoplasmic	LARS
Q9UGM5	1.3699	1.07763	-1.07763	Fetuin-B	FETUB
Q9UIC8	1.36459	-1.36459	1.36459	Leucine carboxyl methyltransferase 1	LCMT1
Q9UIF8	1.2897	3.7655	2.91968	Bromodomain adjacent to zinc finger domain protein 2B	BAZ2B
Q9UK55	1.51993	2.91195	1.91585	Protein Z-dependent protease inhibitor	SERPINA10
Q9ULC5	1.4304	4.59059	3.20931	Long-chain-fatty-acid--CoA ligase 5	ACSL5
Q9ULV0	1.29615	1.37377	1.05989	Unconventional myosin-Vb	MYO5B
Q9UPU9	-1.21961	1.34921	1.64552	Protein Smaug homolog 1	SAMD4A
Q9Y4B5	1.52018	2.98518	1.9637	Microtubule cross-linking factor 1	MTCL1
Q9Y4C1	1.52635	2.95051	1.93305	Lysine-specific demethylase 3A	KDM3A
Q9Y6X9	-5.7868	5.7868	-5.7868	MORC family CW-type zinc finger protein 2	MORC2
Bonferroni-corrected p-value of less than 0.01
p-value of less than 0.05 within group (two locations)

## Sheet: S4C - Stage III
Accession	Fold change (right/left colon stage III)	Fold change (right colon/rectum stage III)	Fold change (left colon/rectum stage III)	Protein name	Gene name
A0A075B6Z2	1.24449	1.90198	1.52832	T cell receptor alpha joining 56 (Fragment)	TRAJ56
A0A096LPE2;P35542;Q09328	1.08675	2.22441	2.04684	SAA2-SAA4 readthrough	SAA2-SAA4
A0ZSE6	1.62409	3.38144	2.08205	Cell cycle control protein 50C	TMEM30CP		Supplementary Table S4 – The fold changes for each protein between two tumor locations only. Supplementary Table S4A shows the fold changes when all samples were compared, Supplementary Table S4B when only stage II samples were compared, and Supplementary Table S4C when only stage III samples were compared. In each table, the proteins with a Bonferroni-corrected ANOVA p-value of less than 0.01 ar…
A5A3E0;Q6S8J3;P0CG39;Q9BYX7;E7EQ34;O14653	-1.093	1.33171	1.45557	POTE ankyrin domain family member F	POTEF
A6NMZ7;P51570;Q13158;Q6NT55	1.47953	4.64049	3.13646	Collagen alpha-6(VI) chain	COL6A6
B1AJZ9	1.61287	3.83595	2.37834	Forkhead-associated domain-containing protein 1	FHAD1
B4E1Z4;P00751	1.10822	1.28355	1.15821	cDNA FLJ55673_ highly similar to Complement factor B (EC 3.4.21.47)
G9CGD6;Q8WWN9;Q96H79	1.12592	2.63233	2.33794	CNK3/IPCEF1 fusion protein	CNK3/IPCEF1
H0YJW9	1.2087	1.47039	1.21651	Uncharacterized protein (Fragment)
H3BMM5	-1.04349	5.59975	5.84328	Uncharacterized protein
H7BZ55	1.06215	2.4927	2.34684	Putative ciliary rootlet coiled-coil protein 2	CROCC2
K7ER74;P02655	-1.21988	1.21988	1.19742	APOC4-APOC2 readthrough (NMD candidate)	APOC4-APOC2
O00219	-1.19264	1.88858	2.2524	Hyaluronan synthase 3	HAS3
O00750;Q8NI17	1.16094	1.62915	1.4033	Phosphatidylinositol 4-phosphate 3-kinase C2 domain-containing subunit beta	PIK3C2B
O14791	-1.1226	1.1226	-1.1226	Apolipoprotein L1	APOL1
O43166	1.10733	2.15948	1.95017	Signal-induced proliferation-associated 1-like protein 1	SIPA1L1
O43866	1.20361	3.01845	2.50782	CD5 antigen-like	CD5L
O60437	1.17032	2.84066	2.42725	Periplakin	PPL
O60870	-1.09024	1.27097	1.38566	DNA/RNA-binding protein KIN17	KIN
O75038	1.4737	3.7079	2.51605	1-phosphatidylinositol 4_5-bisphosphate phosphodiesterase eta-2	PLCH2
O75636	-1.06256	1.47567	1.56799	Ficolin-3	FCN3
O75882	1.20689	2.25632	1.86954	Attractin	ATRN
O95445	-1.14801	1.39564	1.60221	Apolipoprotein M	APOM
O95522	1.03011	1.51744	1.47308	PRAME family member 12	PRAMEF12
O95568	1.14869	1.39121	1.21113	Histidine protein methyltransferase 1 homolog	METTL18
O95996	-1.08202	1.62284	1.75594	Adenomatous polyposis coli protein 2	APC2
P00450;Q96CS3;Q96L14;Q99551;Q9BRC7	-1.01161	1.21552	1.22964	Ceruloplasmin	CP
P00734	-1.04922	1.28144	1.34451	Prothrombin	F2
P00736	1.17186	1.98574	1.69452	Complement C1r subcomponent	C1R
P00739	1.07128	1.3054	1.21854	Haptoglobin-related protein	HPR
P00740	1.14844	2.75867	2.40209	Coagulation factor IX	F9
P00742	-1.09167	1.41941	1.54952	Coagulation factor X	F10
P00746	1.11233	3.44127	3.09376	Complement factor D	CFD
P00747;Q02325;Q15195;P57058;Q9HC62	-1.11408	1.56672	1.74545	Plasminogen	PLG
P00748	-1.01171	1.27145	1.28634	Coagulation factor XII	F12
P00915	-1.05037	1.23026	1.29223	Carbonic anhydrase 1	CA1
P01008	-1.01787	1.12901	1.14918	Antithrombin-III	SERPINC1
P01011	-1.06236	1.12251	1.19251	Alpha-1-antichymotrypsin	SERPINA3
P01019	-1.3018	1.3018	1.13289	Angiotensinogen	AGT
P01024;P05198;P0C7N8;P53794;Q2KHR3;Q3SXM5;Q5T200;Q8N3E9;Q8NBP0;Q8TE49;Q9BW04;Q9H974	1.10446	1.51639	1.37297	Complement C3	C3
P01031	-1.00681	1.28047	1.28919	Complement C5	C5
P01034	-1.09051	1.3689	1.49281	Cystatin-C	CST3
P01042	-1.06981	1.39615	1.49361	Kininogen-1	KNG1
P01344	-1.00076	1.44231	1.44341	Insulin-like growth factor II	IGF2
P02649	-1.0249	1.76274	1.80662	Apolipoprotein E	APOE
P02654;Q9H223	-1.18758	1.31095	1.55686	Apolipoprotein C-I	APOC1
P02656	-1.16946	1.27406	1.48997	Apolipoprotein C-III	APOC3
P02741	-1.05221	1.05221	-1.05221	C-reactive protein	CRP
P02743	1.02945	1.18687	1.15292	Serum amyloid P-component	APCS
P02745	1.06516	1.44823	1.35963	Complement C1q subcomponent subunit A	C1QA
P02746	1.13903	2.1691	1.90433	Complement C1q subcomponent subunit B	C1QB
P02747	1.16284	1.30646	1.12351	Complement C1q subcomponent subunit C	C1QC
P02748	1.16845	1.35165	1.15679	Complement component C9	C9
P02749	-1.13678	1.04183	1.18434	Beta-2-glycoprotein 1	APOH
P02750;Q12901;Q9GZR7;Q9H2Y7	1.14679	1.45283	1.26687	Leucine-rich alpha-2-glycoprotein	LRG1
P02753	-1.04635	1.61501	1.68986	Retinol-binding protein 4	RBP4
P02760	1.0307	1.27882	1.24073	Protein AMBP	AMBP
P02765	-1.1441	1.16218	1.32966	Alpha-2-HS-glycoprotein	AHSG
P02766	1.54341	2.88242	1.86757	Transthyretin	TTR
P02774	1.01991	1.01934	-1.01934	Vitamin D-binding protein	GC
P02775	-1.19344	1.25966	1.50334	Platelet basic protein	PPBP
P02776;P10720	1.14746	3.06869	2.67433	Platelet factor 4	PF4
P02790;P51687;Q00973;Q04917;Q5T013;Q9NXR7;Q9NZ08;Q9Y2H2;Q9Y2K5;V9GYY9	1.10324	1.47306	1.33521	Hemopexin	HPX
P03952	-1.06312	1.27857	1.35927	Plasma kallikrein	KLKB1
P04003	-1.00025	1.67384	1.67426	C4b-binding protein alpha chain	C4BPA
P04004	1.06203	1.5231	1.43415	Vitronectin	VTN
P04070	1.12068	2.20744	1.96973	Vitamin K-dependent protein C	PROC
P04083	-1.20522	1.20522	1.15558	Annexin A1	ANXA1
P04180	1.09967	-1.09967	1.09967	Phosphatidylcholine-sterol acyltransferase	LCAT
P04196	-1.06232	1.50873	1.60276	Histidine-rich glycoprotein	HRG
P04217	1.10368	1.2391	1.1227	Alpha-1B-glycoprotein	A1BG
P04264	1.7438	5.60839	3.21618	Keratin_ type II cytoskeletal 1	KRT1
P04278	-1.17261	1.17261	-1.17261	Sex hormone-binding globulin	SHBG
P05090	-1.20156	1.48685	1.78654	Apolipoprotein D	APOD
P05155	-1.05031	1.10019	1.15554	Plasma protease C1 inhibitor	SERPING1
P05156;Q5SWL8	1.10028	1.91731	1.74257	Complement factor I	CFI
P05452	-1.06284	1.43048	1.52037	Tetranectin	CLEC3B
P05455	-1.44266	1.07685	1.55353	Lupus La protein	SSB
P05543	-1.12715	1.26441	1.42518	Thyroxine-binding globulin	SERPINA7
P05546	-1.04202	1.4365	1.49686	Heparin cofactor 2	SERPIND1
P06276	-1.26683	1.61086	2.04068	Cholinesterase	BCHE
P06396	-1.07389	1.51231	1.62406	Gelsolin	GSN
P06681	-1.15136	1.39457	1.60565	Complement C2	C2
P06727	-1.07872	1.37932	1.48789	Apolipoprotein A-IV	APOA4
P07225	1.06685	1.76797	1.65719	Vitamin K-dependent protein S	PR 1
P07357	1.16547	2.0206	1.73372	Complement component C8 alpha chain	C8A
P07358	1.26811	1.52264	1.20072	Complement component C8 beta chain	C8B
P07360	1.06904	1.38867	1.29899	Complement component C8 gamma chain	C8G
P07737	1.17787	2.48518	2.10989	Profilin-1	PFN1
P07996	1.16732	-1.16732	1.16732	Thrombospondin-1	THBS1
P08185	-1.22389	1.22389	-1.22389	Corticosteroid-binding globulin	SERPINA6
P08294	1.16155	1.18085	1.01661	Extracellular superoxide dismutase [Cu-Zn]	SOD3
P08571	-1.05142	1.49941	1.57651	Monocyte differentiation antigen CD14	CD14
P08603	1.10075	1.68321	1.52914	Complement factor H	CFH
P08697	-1.0337	1.49465	1.54502	Alpha-2-antiplasmin	SERPINF2
P08779;P02533	1.55457	45.5845	29.3229	Keratin_ type I cytoskeletal 16	KRT16
P09429	1.09151	1.62332	1.48723	High mobility group protein B1	HMGB1
P09871	1.1135	1.77482	1.59392	Complement C1s subcomponent	C1S
P0C0L4	1.20043	3.11868	2.59797	Complement C4-A	C4A
P0C0L5	1.05817	1.96188	1.85403	Complement C4-B	C4B
P0DJI8	3.16545	6.78001	2.14188	Serum amyloid A-1 protein	SAA1
P0DJI9	2.59475	1.58578	-1.58578	Serum amyloid A-2 protein	SAA2
P10643	1.06284	1.98316	1.8659	Complement component C7	C7
P10909	-1.02968	1.52626	1.57155	Clusterin	CLU
P11177	-1.18325	1.90813	2.25778	Pyruvate dehydrogenase E1 component subunit beta_ mitochondrial	PDHB
P11226	1.12332	1.30002	1.1573	Mannose-binding protein C	MBL2
P12544	1.08226	1.53722	1.42038	Granzyme A	GZMA
P13645;Q7Z3Y7;Q7Z3Y8;Q7Z3Y9;Q7Z3Z0	1.39342	15.1506	10.873	Keratin_ type I cytoskeletal 10	KRT10
P13671	1.05443	1.41787	1.34468	Complement component C6	C6
P13688	-1.37922	1.37922	-1.37922	Carcinoembryonic antigen-related cell adhesion molecule 1	CEACAM1
P15169	-1.04774	1.66928	1.74898	Carboxypeptidase N catalytic chain	CPN1
P17936	1.02033	1.25986	1.23475	Insulin-like growth factor-binding protein 3	IGFBP3
P18428	1.03512	1.4489	1.39974	Lipopolysaccharide-binding protein	LBP
P19823	-1.0527	1.21262	1.27652	Inter-alpha-trypsin inhibitor heavy chain H2	ITIH2
P19827	1.00011	1.24267	1.24254	Inter-alpha-trypsin inhibitor heavy chain H1	ITIH1
P20742	-1.19285	1.48435	1.77061	Pregnancy zone protein	PZP
P20851	1.06699	1.75261	1.64256	C4b-binding protein beta chain	C4BPB
P22352	-1.14489	1.42531	1.63183	Glutathione peroxidase 3	GPX3
P22792	-1.01858	1.02774	1.04684	Carboxypeptidase N subunit 2	CPN2
P23142	1.33083	1.30509	-1.30509	Fibulin-1	FBLN1
P23508	-1.18069	1.22425	1.44546	Colorectal mutant cancer protein	MCC
P25311	-1.12386	1.70629	1.91763	Zinc-alpha-2-glycoprotein	AZGP1
P26927	1.11437	1.6979	1.52365	Hepatocyte growth factor-like protein	MST1
P27169	-1.23551	1.04218	1.28762	Serum paraoxonase/arylesterase 1	PON1
P27918	1.41888	3.22371	2.27201	Properdin	CFP
P29622	-1.01492	1.33604	1.35597	Kallistatin	SERPINA4
P32456	-1.84584	1.84584	-1.84584	Guanylate-binding protein 2	GBP2
P32856	1.26699	2.07053	1.63421	Syntaxin-2	STX2
P35527	1.91103	18.2325	9.54069	Keratin_ type I cytoskeletal 9	KRT9
P35858;Q2M5E4	-1.0213	1.38919	1.41877	Insulin-like growth factor-binding protein complex acid labile subunit	IGFALS
P36955	-1.08087	1.02023	1.10273	Pigment epithelium-derived factor	SERPINF1
P36980	1.10715	2.11696	1.91208	Complement factor H-related protein 2	CFHR2
P38919	1.06026	1.5018	1.41644	Eukaryotic initiation factor 4A-III	EIF4A3
P42336	1.40412	2.71568	1.93408	Phosphatidylinositol 4_5-bisphosphate 3-kinase catalytic subunit alpha isoform	PIK3CA
P43220	-1.09277	1.09277	-1.09277	Glucagon-like peptide 1 receptor	GLP1R
P43251	1.06096	1.88904	1.78051	Biotinidase	BTD
P43652	-1.00655	1.34421	1.35301	Afamin	AFM
P46459	-1.24176	1.24176	1.23241	Vesicle-fusing ATPase	NSF
P48736	1.27385	1.71654	1.34753	Phosphatidylinositol 4_5-bisphosphate 3-kinase catalytic subunit gamma isoform	PIK3CG
P48740	-1.2151	1.16622	1.41707	Mannan-binding lectin serine protease 1	MASP1
P49908	-1.07812	1.07812	-1.07812	Selenoprotein P	SELENOP
P51884	1.1767	1.30505	1.10908	Lumican	LUM
P54756	1.79035	2.2407	1.25154	Ephrin type-A receptor 5	EPHA5
P55056	-1.08206	1.59836	1.72953	Apolipoprotein C-IV	APOC4
P55285	-1.25472	1.71338	2.14981	Cadherin-6	CDH6
P59047	1.31157	3.289	2.50768	NACHT_ LRR and PYD domains-containing protein 5	NLRP5
P60709;P63261	1.43901	1.86038	1.29282	Actin_ cytoplasmic 1	ACTB
P61626	1.33595	2.01481	1.50814	Lysozyme C	LYZ
P68032;P62736;P68133;P63267	-1.16811	1.21678	1.42133	Actin_ alpha cardiac muscle 1	ACTC1
P68871;P69891;P69892	1.13181	2.16508	1.91293	Hemoglobin subunit beta	HBB
P69905	-1.14481	2.40981	2.75877	Hemoglobin subunit alpha	HBA1
P80108	1.1744	1.83337	1.56111	Phosphatidylinositol-glycan-specific phospholipase D	GPLD1
Q01432	1.02564	1.51003	1.47228	AMP deaminase 3	AMPD3
Q03591	1.79837	27.9041	15.5163	Complement factor H-related protein 1	CFHR1
Q04756	1.31116	2.15645	1.64469	Hepatocyte growth factor activator	HGFAC
Q05655	1.08076	2.03093	1.87917	Protein kinase C delta type	PRKCD
Q06033	1.26987	2.02529	1.59488	Inter-alpha-trypsin inhibitor heavy chain H3	ITIH3
Q08380	-1.07331	1.07331	-1.07331	Galectin-3-binding protein	LGALS3BP
Q12805	1.44163	3.79895	2.63518	EGF-containing fibulin-like extracellular matrix protein 1	EFEMP1
Q12929	1.13551	1.75989	1.54987	Epidermal growth factor receptor kinase substrate 8	EPS8
Q13474	1.4472	1.53837	1.063	Dystrophin-related protein 2	DRP2
Q13790	-1.02488	1.02488	-1.02488	Apolipoprotein F	APOF
Q13976	-1.23547	1.03746	1.28175	cGMP-dependent protein kinase 1	PRKG1
Q14244;Q6UVJ0	1.01962	1.3167	1.29136	Ensconsin	MAP7
Q14520	1.00502	2.41217	2.40011	Hyaluronan-binding protein 2	HABP2
Q14624	-1.02383	1.42726	1.46127	Inter-alpha-trypsin inhibitor heavy chain H4	ITIH4
Q15166	1.2349	5.38778	4.36291	Serum paraoxonase/lactonase 3	PON3
Q15293	1.12742	1.47275	1.3063	Reticulocalbin-1	RCN1
Q16610	1.41797	1.6557	1.16766	Extracellular matrix protein 1	ECM1
Q1X8D7;P09661	-1.23755	1.23755	-1.23755	Leucine-rich repeat-containing protein 36	LRRC36
Q2M1P5	1.1803	1.85867	1.57474	Kinesin-like protein KIF7	KIF7
Q3KQU3	1.34651	2.60252	1.93279	MAP7 domain-containing protein 1	MAP7D1
Q3V6T2	1.19636	4.13603	3.45717	Girdin	CCDC88A
Q562R1	1.13407	1.61758	1.42635	Beta-actin-like protein 2	ACTBL2
Q5JYT7;Q96HE7	-1.0719	2.42232	2.59649	Uncharacterized protein KIAA1755	KIAA1755
Q5TB30;Q13884	-1.11976	1.4121	1.58121	DEP domain-containing protein 1A	DEPDC1
Q5TZA2;Q96RG2;P0C5J1;Q8N7N1	1.25571	1.90414	1.51639	Rootletin	CROCC
Q6IEE8	1.03266	2.59698	2.51485	Schlafen family member 12-like	SLFN12L
Q6IPM2	1.16174	2.25078	1.93743	IQ domain-containing protein E	IQCE
Q6UB98	1.10893	4.29432	3.8725	Ankyrin repeat domain-containing protein 12	ANKRD12
Q6UXB8	1.38025	2.14517	1.55419	Peptidase inhibitor 16	PI16
Q6ZN16	1.08841	1.4605	1.34186	Mitogen-activated protein kinase kinase kinase 15	MAP3K15
Q7Z3Z4	1.2882	1.46485	1.13713	Piwi-like protein 4	PIWIL4
Q7Z4L5	-1.18324	1.19836	1.41795	Tetratricopeptide repeat protein 21B	TTC21B
Q7Z7B0	-1.56764	1.56764	-1.56764	Filamin-A-interacting protein 1	FILIP1
Q86UX7	1.92069	5.35876	2.79002	Fermitin family homolog 3	FERMT3
Q8IV77	1.43843	2.29256	1.5938	Cyclic nucleotide-gated cation channel alpha-4	CNGA4
Q8IWC1	-1.13499	2.25684	2.56149	MAP7 domain-containing protein 3	MAP7D3
Q8IWZ5	1.1404	1.56853	1.37541	Tripartite motif-containing protein 42	TRIM42
Q8IY22;P01210;P53677	-1.17007	1.69541	1.98375	C-Maf-inducing protein	CMIP
Q8IZU8	1.05989	-1.05989	1.05989	Dermatan-sulfate epimerase-like protein	DSEL
Q8N4C6	1.51217	2.03734	1.3473	Ninein	NIN
Q8N841	1.36132	3.37155	2.47669	Tubulin polyglutamylase TTLL6	TTLL6
Q8TBZ2	1.08061	2.42558	2.24465	MYCBP-associated protein	MYCBPAP
Q8TE85	1.17914	2.05153	1.73986	Grainyhead-like protein 3 homolog	GRHL3
Q92496	1.36194	41.1972	30.249	Complement factor H-related protein 4	CFHR4
Q92598	1.02782	1.29484	1.25979	Heat shock protein 105 kDa	HSPH1
Q92698	-1.00738	3.29232	3.31661	DNA repair and recombination protein RAD54-like	RAD54L
Q92777	1.18008	1.6536	1.40126	Synapsin-2	SYN2
Q92954	1.1449	1.803	1.57481	Proteoglycan 4	PRG4
Q96ET8;Q9NYZ1	-1.1158	1.39563	1.55724	Golgi apparatus membrane protein TVP23 homolog C	TVP23C
Q96G01	1.3625	2.20516	1.61847	Protein bicaudal D homolog 1	BICD1
Q96IY4	1.10617	2.16342	1.95577	Carboxypeptidase B2	CPB2
Q96KN2	-1.1201	1.39107	1.55813	Beta-Ala-His dipeptidase	CNDP1
Q96L93	-1.3401	1.51965	2.03648	Kinesin-like protein KIF16B	KIF16B
Q96PD5	1.08468	1.08934	1.00429	N-acetylmuramoyl-L-alanine amidase	PGLYRP2
Q96PZ0	1.35205	2.38315	1.76262	Pseudouridylate synthase 7 homolog	PUS7
Q9BXR6	1.10533	1.99766	1.8073	Complement factor H-related protein 5	CFHR5
Q9H0R5	1.33156	2.43721	1.83034	Guanylate-binding protein 3	GBP3
Q9NR63	1.05018	1.18533	1.12869	Cytochrome P450 26B1	CYP26B1
Q9NZP8	1.09798	1.30287	1.18661	Complement C1r subcomponent-like protein	C1RL
Q9P2D0	1.03664	1.41037	1.36052	Inhibitor of Bruton tyrosine kinase	IBTK
Q9P2E3	-1.13122	2.62998	2.97509	NFX1-type zinc finger-containing protein 1	ZNFX1
Q9P2J5	1.22676	1.44517	1.17804	Leucine--tRNA ligase_ cytoplasmic	LARS
Q9UGM5	1.06535	-1.06535	1.06535	Fetuin-B	FETUB
Q9UIC8	1.83396	1.64789	-1.64789	Leucine carboxyl methyltransferase 1	LCMT1
Q9UIF8	1.5376	5.9346	3.85965	Bromodomain adjacent to zinc finger domain protein 2B	BAZ2B
Q9UK55	1.31898	2.6423	2.00329	Protein Z-dependent protease inhibitor	SERPINA10
Q9ULC5	1.80506	9.53823	5.28415	Long-chain-fatty-acid--CoA ligase 5	ACSL5
Q9ULV0	-1.06071	1.54782	1.64179	Unconventional myosin-Vb	MYO5B
Q9UPU9	-1.16439	1.69602	1.97483	Protein Smaug homolog 1	SAMD4A
Q9Y4B5	1.00764	1.53187	1.52026	Microtubule cross-linking factor 1	MTCL1
Q9Y4C1	1.26304	2.95621	2.34055	Lysine-specific demethylase 3A	KDM3A
Q9Y6X9	-1.32132	1.32132	-1.32132	MORC family CW-type zinc finger protein 2	MORC2
Bonferroni-corrected p-value of less than 0.01
p-value of less than 0.05 within group (two locations)
